# Supplementary material for: N-(2-Acetamido-2-de­oxy-β-d-gluco­pyranos­yl)-N-(3-azido­prop­yl)-O-methyl­hydroxyl­amine
Source: Acta Crystallogr E Crystallogr Commun. 2016 Feb 17;72(Pt 3):340–2. doi: 10.1107/S2056989016002164 (PMC4778837; doi:10.1107/S2056989016002164)
Supplement: Supplementary file 1 [file e-72-00340-sup1.cif]

##############################################################################
#                                                                            #
# This CIF contains the data in a paper accepted for publication in          #
# Acta Crystallographica Section E. It conforms to the requirements of       #
# Notes for Authors for Acta Crystallographica Section E, and has been       #
# peer reviewed under the auspices of the IUCr Commission on Journals.       #
#                                                                            #
# Full details of the Crystallographic Information File format               #
# are given in the paper "The Crystallographic Information File (CIF):       #
# a New Standard Archive File for Crystallography" by S. R. Hall, F. H.      #
# Allen and I. D. Brown [Acta Cryst. (1991), A47, 655-685].                  #
#                                                                            #
# The current version of the core CIF dictionary is obtainable from          #
# ftp://ftp.iucr.org/pub/cif_core.dic.                                       #
#                                                                            #
# Software is freely available for graphical display of the structure(s)     #
# in this CIF. For information consult the CIF software page                 #
# http://www.iucr.org/resources/cif/software.                                #
#                                                                            #
# This file may be used for bona fide research purposes within the           #
# scientific community so long as proper attribution is given to the journal # 
# article from which it was obtained.                                        #
#                                                                            #
##############################################################################
data_global
_audit_creation_method
;
CrysAlisPro, Agilent Technologies,
Version 1.171.37.33 (release 27-03-2014 CrysAlis171 .NET)
(compiled Mar 27 2014,17:12:48)
;
_journal_date_recd_electronic     2015-11-19
_journal_date_accepted     2016-02-03
_journal_name_full     'Acta Crystallographica, Section E'
_journal_year     2016
_journal_volume     72
_journal_issue      3
_journal_page_first     340
_journal_page_last     342
_journal_paper_category     GO
_journal_paper_doi     10.1107/S2056989016002164
_journal_coeditor_code     LH5798
_publ_contact_author_name     'Timmer, Mattie S. M.'
_publ_contact_author_address
;
School of Chemical and Physical Sciences
Victoria University of Wellington
PO Box 600
Wellington
New Zealand
;
_publ_contact_author_email     mattie.timmer@vuw.ac.nz
_publ_contact_author_fax     ' '
_publ_contact_author_phone     '+64(4)4636529'
_publ_section_title
;\
<i>N</i>-(2-Acetamido-2-deoxy-\b-<i>D</i>-glucopyranosyl)-<i>N</i>-(3-\
azidopropyl)-<i>O</i>-methylhydroxylamine
;
loop_
    _publ_author_name
    _publ_author_address
    'Munneke, Stefan'
;School of Chemical and Physical Sciences
 Victoria University of Wellington
 PO Box 600
 Wellington
 New Zealand
;
    'Stocker, Bridget L.'
;School of Chemical and Physical Sciences
 Victoria University of Wellington
 PO Box 600
 Wellington
 New Zealand
;
    'Timmer, Mattie S. M.'
;School of Chemical and Physical Sciences
 Victoria University of Wellington
 PO Box 600
 Wellington
 New Zealand
;
    'Gainsford, Graeme J.'
;Callaghan Innovation
 PO Box 31-310
 Lower Hutt 5040
 New Zealand
;
_publ_section_synopsis
;
The structure determination of an oxyamine glycoside confirmed that it was
obtained in the ring-closed \b-pyranose configuration with a ^4^<i>C</i>~1~
conformation. The molecules are bound by O---H...O(OH) hydrogen bonds, notably
in a zigzag <i>C</i>(2) chain along the short <i>b</i> (screw) axis,
supplemented with an <i>R</i>~2~^2^(12)
<i>O</i>---<i>H</i>...<i>O</i>(carbonyl) link along the <i>a</i> axis and
other <i>C</i>(2) links.
;
data_I
_audit_creation_method     SHELXL-2014/6
_database_code_depnum_ccdc_archive     'CCDC 1451795'
_chemical_name_systematic
;\
<i>N</i>-(2-Acetamido-2-deoxy-\b-<i>D</i>-glucopyranosyl)-\
<i>N</i>-(3-azidopropyl)-<i>O</i>-methylhydroxylamine
;
_chemical_name_common     ?
_chemical_formula_moiety     'C12 H23 N5 O6'
_chemical_formula_sum     'C12 H23 N5 O6'
_chemical_formula_iupac     'C12 H23 N5 O6'
_chemical_formula_weight     333.35
_chemical_melting_point     ?
_shelx_space_group_comment
;
The symmetry employed for this shelxl refinement is uniquely defined
by the following loop, which should always be used as a source of
symmetry information in preference to the above space-group names.
They are only intended as comments.
;
_space_group_crystal_system     monoclinic
_space_group_name_H-M_alt     'P 21'
_space_group_name_Hall     'P 2yb'
loop_
    _space_group_symop_operation_xyz
    'x, y, z'
    '-x, y+1/2, -z'
_cell_length_a     13.5605(18)
_cell_length_b     4.7386(3)
_cell_length_c     14.140(2)
_cell_angle_alpha     90
_cell_angle_beta     118.181(19)
_cell_angle_gamma     90
_cell_volume     800.9(2)
_cell_formula_units_Z     2
_cell_measurement_reflns_used     2327
_cell_measurement_theta_min     3.6870
_cell_measurement_theta_max     75.2780
_cell_measurement_temperature     120(2)
_exptl_crystal_description     needle
_exptl_crystal_colour     colourless
_exptl_crystal_size_max     0.5660
_exptl_crystal_size_mid     0.1391
_exptl_crystal_size_min     0.0167
_exptl_crystal_density_diffrn     1.382
_exptl_crystal_density_meas     ?
_exptl_crystal_density_method     ?
_exptl_crystal_F_000     356
_exptl_absorpt_coefficient_mu     0.945
_exptl_absorpt_correction_type     gaussian
_exptl_absorpt_process_details
;
(CrysAlis PRO; Agilent, 2014)
;
_shelx_estimated_absorpt_T_min     ?
_shelx_estimated_absorpt_T_max     ?
_exptl_absorpt_correction_T_min     0.792
_exptl_absorpt_correction_T_max     0.985
_diffrn_ambient_temperature     120(2)
_diffrn_radiation_type     'Cu K\a'
_diffrn_radiation_wavelength     1.54184
_diffrn_radiation_monochromator     'mirror'
_diffrn_measurement_device_type
           'Agilent SuperNova Dual Source diffractometer with an Atlas detector'
_diffrn_measurement_device     'four-circle diffractometer'
_diffrn_measurement_method     '\w scans'
_diffrn_detector_area_resol_mean     10.6501
_diffrn_reflns_number     6061
_diffrn_reflns_av_R_equivalents     0.0531
_diffrn_reflns_av_sigmaI/netI     0.0582
_diffrn_reflns_theta_min     3.5461
_diffrn_reflns_theta_max     66.56
_diffrn_reflns_theta_full     66.97
_diffrn_measured_fraction_theta_max     0.964
_diffrn_measured_fraction_theta_full     0.964
_diffrn_reflns_limit_h_min     -16
_diffrn_reflns_limit_h_max     16
_diffrn_reflns_limit_k_min     -5
_diffrn_reflns_limit_k_max     5
_diffrn_reflns_limit_l_min     -17
_diffrn_reflns_limit_l_max     16
_refine_special_details     ?
_reflns_number_total     2355
_reflns_number_gt     2073
_reflns_threshold_expression     'I > 2\s(I)'
_refine_ls_structure_factor_coef     Fsqd
_refine_ls_matrix_type     full
_refine_ls_R_factor_all     0.0656
_refine_ls_R_factor_gt     0.0594
_refine_ls_wR_factor_gt     0.1573
_refine_ls_wR_factor_ref     0.1648
_refine_ls_goodness_of_fit_ref     1.028
_refine_ls_restrained_S_all     1.028
_refine_ls_number_reflns     2355
_refine_ls_number_parameters     221
_refine_ls_number_restraints     1
_refine_ls_hydrogen_treatment     mixed
_refine_ls_weighting_scheme     calc
_refine_ls_weighting_details
                      'w=1/[\s^2^(Fo^2^)+(0.1194P)^2^] where P=(Fo^2^+2Fc^2^)/3'
_atom_sites_solution_hydrogens     mixed
_atom_sites_solution_primary     ?
_atom_sites_solution_secondary     ?
_refine_ls_shift/su_max     0.000
_refine_ls_shift/su_mean     0.000
_refine_diff_density_max     0.392
_refine_diff_density_min     -0.315
_refine_ls_extinction_method     none
_refine_ls_extinction_coef     .
_refine_ls_abs_structure_details
;
Flack <i>x</i> determined using 619 quotients
[(<i>I</i>^+^)-(<i>I</i>^-^)]/[(<i>I</i>^+^)+(<i>I</i>^-^)]
(Parsons & Flack, 2004)
;
_refine_ls_abs_structure_Flack     0.2(4)
loop_
    _atom_type_symbol
    _atom_type_description
    _atom_type_scat_dispersion_real
    _atom_type_scat_dispersion_imag
    _atom_type_scat_source
    'C' 'C' 0.0181 0.0091
                         'International Tables Vol C Tables 4.2.6.8 and 6.1.1.4'
    'H' 'H' 0.0000 0.0000
                         'International Tables Vol C Tables 4.2.6.8 and 6.1.1.4'
    'N' 'N' 0.0311 0.0180
                         'International Tables Vol C Tables 4.2.6.8 and 6.1.1.4'
    'O' 'O' 0.0492 0.0322
                         'International Tables Vol C Tables 4.2.6.8 and 6.1.1.4'
_computing_data_collection
;
CrysAlis PRO (Agilent, 2014)
;
_computing_cell_refinement
;
CrysAlis PRO (Agilent, 2014)
;
_computing_data_reduction
;
CrysAlis PRO (Agilent, 2014)
;
_computing_structure_solution
;
SHELXS97 (Sheldrick, 2008)
;
_computing_structure_refinement
;
SHELXL2014 (Sheldrick, 2015)
;
_computing_molecular_graphics
;
ORTEP-3 for Windows (Farrugia, 2012) and
Mercury (Macrae <i>et al.</i>, 2008)
;
_computing_publication_material
;
SHELXL2012 (Sheldrick, 2015) and PLATON (Spek, 2009)
;
loop_
    _atom_site_type_symbol
    _atom_site_label
    _atom_site_fract_x
    _atom_site_fract_y
    _atom_site_fract_z
    _atom_site_U_iso_or_equiv
    _atom_site_adp_type
    _atom_site_calc_flag
    _atom_site_occupancy
    _atom_site_disorder_assembly
    _atom_site_disorder_group
    O O1 0.3682(2) 0.2828(6) 0.5792(2) 0.0314(7) Uani d 1 . .
    O O2 0.1361(3) 0.5357(7) 0.7397(3) 0.0378(8) Uani d 1 . .
    O O3 0.0442(2) 0.1637(7) 0.5080(3) 0.0368(8) Uani d 1 . .
    H H3O 0.007(4) 0.017(14) 0.498(6) 0.055 Uiso calc 1 . .
    O O4 0.1155(3) 0.0380(8) 0.3491(3) 0.0426(8) Uani d 1 . .
    H H4O 0.050(6) 0.058(17) 0.328(5) 0.064 Uiso d 1 . .
    O O5 0.4546(3) 0.2456(8) 0.4382(3) 0.0401(8) Uani d 1 . .
    H H5O 0.486(6) 0.385(16) 0.486(6) 0.060 Uiso d 1 . .
    O O6 0.4312(3) 0.5384(7) 0.7784(3) 0.0369(7) Uani d 1 . .
    N N1 0.4434(3) 0.2390(8) 0.7677(3) 0.0329(8) Uani d 1 . .
    N N2 0.2088(3) 0.1158(8) 0.7250(3) 0.0326(8) Uani d 1 . .
    H H2N 0.205(4) -0.077(14) 0.732(4) 0.039 Uiso d 1 . .
    N N3 0.7789(3) -0.1042(10) 0.8833(4) 0.0480(11) Uani d 1 . .
    N N4 0.8722(3) -0.1684(10) 0.8948(4) 0.0451(10) Uani d 1 . .
    N N5 0.9545(4) -0.2571(12) 0.9039(4) 0.0566(12) Uani d 1 . .
    C C1 0.3557(3) 0.1498(10) 0.6645(4) 0.0308(9) Uani d 1 . .
    H H1 0.3616 -0.0591 0.6585 0.037 Uiso calc 1 . .
    C C2 0.2369(3) 0.2191(9) 0.6435(3) 0.0304(9) Uani d 1 . .
    H H2 0.2276 0.4289 0.6387 0.036 Uiso calc 1 . .
    C C3 0.1552(3) 0.0914(9) 0.5340(4) 0.0318(9) Uani d 1 . .
    H H3 0.1626 -0.1187 0.5392 0.038 Uiso calc 1 . .
    C C4 0.1797(3) 0.1921(9) 0.4452(4) 0.0320(9) Uani d 1 . .
    H H4 0.1613 0.3974 0.4317 0.038 Uiso calc 1 . .
    C C5 0.3030(3) 0.1481(10) 0.4789(4) 0.0338(10) Uani d 1 . .
    H H5 0.3197 -0.0587 0.4869 0.041 Uiso calc 1 . .
    C C6 0.3382(4) 0.2715(11) 0.4006(4) 0.0349(9) Uani d 1 . .
    H H6A 0.2977 0.1734 0.3308 0.042 Uiso calc 1 . .
    H H6B 0.3172 0.4735 0.3890 0.042 Uiso calc 1 . .
    C C7 0.1536(3) 0.2815(10) 0.7623(4) 0.0324(9) Uani d 1 . .
    C C8 0.1154(4) 0.1435(11) 0.8351(4) 0.0436(11) Uani d 1 . .
    H H8A 0.1627 0.2070 0.9090 0.065 Uiso calc 1 . .
    H H8B 0.1212 -0.0619 0.8313 0.065 Uiso calc 1 . .
    H H8C 0.0375 0.1955 0.8123 0.065 Uiso calc 1 . .
    C C9 0.4282(4) 0.5914(10) 0.8765(4) 0.0395(11) Uani d 1 . .
    H H9A 0.4977 0.5240 0.9370 0.059 Uiso calc 1 . .
    H H9B 0.3644 0.4919 0.8757 0.059 Uiso calc 1 . .
    H H9C 0.4203 0.7945 0.8842 0.059 Uiso calc 1 . .
    C C10 0.5538(3) 0.1952(11) 0.7742(4) 0.0389(11) Uani d 1 . .
    H H10A 0.5617 0.3227 0.7227 0.047 Uiso calc 1 . .
    H H10B 0.5589 -0.0014 0.7532 0.047 Uiso calc 1 . .
    C C11 0.6489(4) 0.2502(12) 0.8862(4) 0.0443(11) Uani d 1 . .
    H H11A 0.6441 0.4474 0.9068 0.053 Uiso calc 1 . .
    H H11B 0.6405 0.1240 0.9378 0.053 Uiso calc 1 . .
    C C12 0.7623(4) 0.2026(12) 0.8934(4) 0.0451(12) Uani d 1 . .
    H H12A 0.7675 0.3074 0.8353 0.054 Uiso calc 1 . .
    H H12B 0.8216 0.2735 0.9630 0.054 Uiso calc 1 . .
loop_
    _atom_site_aniso_label
    _atom_site_aniso_U_11
    _atom_site_aniso_U_22
    _atom_site_aniso_U_33
    _atom_site_aniso_U_12
    _atom_site_aniso_U_13
    _atom_site_aniso_U_23
    O1 0.0257(13) 0.0269(16) 0.0409(16) -0.0022(12) 0.0150(12) 0.0014(13)
    O2 0.0370(16) 0.0236(16) 0.056(2) 0.0021(13) 0.0245(15) 0.0010(15)
    O3 0.0235(13) 0.0265(16) 0.060(2) -0.0025(12) 0.0190(14) -0.0003(15)
    O4 0.0270(15) 0.047(2) 0.0476(19) -0.0046(16) 0.0129(14) -0.0117(17)
    O5 0.0322(15) 0.0397(19) 0.0533(19) -0.0004(14) 0.0243(14) -0.0017(17)
    O6 0.0412(17) 0.0222(15) 0.0421(17) -0.0018(14) 0.0152(14) 0.0019(14)
    N1 0.0277(17) 0.0250(19) 0.042(2) 0.0011(14) 0.0130(15) 0.0004(15)
    N2 0.0313(17) 0.0212(18) 0.049(2) 0.0013(14) 0.0223(16) 0.0030(15)
    N3 0.033(2) 0.042(2) 0.066(3) -0.0007(19) 0.021(2) 0.001(2)
    N4 0.038(2) 0.042(2) 0.051(2) -0.0025(18) 0.0174(19) 0.0016(19)
    N5 0.036(2) 0.055(3) 0.079(3) 0.003(2) 0.027(2) -0.002(3)
    C1 0.0266(19) 0.027(2) 0.037(2) 0.0008(17) 0.0136(17) 0.0035(17)
    C2 0.0266(19) 0.022(2) 0.045(2) 0.0031(16) 0.0187(18) 0.0052(18)
    C3 0.0256(19) 0.021(2) 0.047(2) 0.0000(16) 0.0160(18) 0.0006(18)
    C4 0.027(2) 0.026(2) 0.041(2) 0.0014(17) 0.0143(18) 0.0008(19)
    C5 0.0249(19) 0.033(2) 0.042(2) 0.0018(18) 0.0146(17) 0.0022(19)
    C6 0.033(2) 0.034(2) 0.039(2) -0.002(2) 0.0172(18) 0.000(2)
    C7 0.0297(19) 0.022(2) 0.045(2) -0.0016(17) 0.0173(18) -0.0012(18)
    C8 0.056(3) 0.028(2) 0.061(3) 0.000(2) 0.039(2) 0.003(2)
    C9 0.042(2) 0.030(2) 0.041(2) -0.0021(19) 0.016(2) -0.004(2)
    C10 0.027(2) 0.040(3) 0.044(3) 0.0000(19) 0.0112(19) 0.001(2)
    C11 0.034(2) 0.044(3) 0.046(3) 0.001(2) 0.012(2) -0.001(2)
    C12 0.033(2) 0.040(3) 0.048(3) -0.002(2) 0.007(2) 0.000(2)
_geom_special_details
;
 All esds (except the esd in the dihedral angle between two l.s. planes)
 are estimated using the full covariance matrix.  The cell esds are taken
 into account individually in the estimation of esds in distances, angles
 and torsion angles; correlations between esds in cell parameters are only
 used when they are defined by crystal symmetry.  An approximate (isotropic)
 treatment of cell esds is used for estimating esds involving l.s. planes.
;
loop_
    _geom_bond_atom_site_label_1
    _geom_bond_atom_site_label_2
    _geom_bond_site_symmetry_2
    _geom_bond_distance
    _geom_bond_publ_flag
    O1 C5 . 1.420(6) ?
    O1 C1 . 1.441(5) ?
    O2 C7 . 1.240(6) ?
    O3 C3 . 1.413(5) ?
    O3 H3O . 0.84(8) ?
    O4 C4 . 1.421(6) ?
    O4 H4O . 0.80(7) ?
    O5 C6 . 1.413(5) ?
    O5 H5O . 0.90(8) ?
    O6 C9 . 1.430(6) ?
    O6 N1 . 1.445(5) ?
    N1 C1 . 1.443(6) ?
    N1 C10 . 1.470(5) ?
    N2 C7 . 1.352(6) ?
    N2 C2 . 1.459(5) ?
    N2 H2N . 0.93(7) ?
    N3 N4 . 1.235(6) ?
    N3 C12 . 1.488(7) ?
    N4 N5 . 1.141(6) ?
    C1 C2 . 1.529(5) ?
    C1 H1 . 1.0000 ?
    C2 C3 . 1.539(6) ?
    C2 H2 . 1.0000 ?
    C3 C4 . 1.520(6) ?
    C3 H3 . 1.0000 ?
    C4 C5 . 1.521(5) ?
    C4 H4 . 1.0000 ?
    C5 C6 . 1.515(6) ?
    C5 H5 . 1.0000 ?
    C6 H6A . 0.9900 ?
    C6 H6B . 0.9900 ?
    C7 C8 . 1.502(6) ?
    C8 H8A . 0.9800 ?
    C8 H8B . 0.9800 ?
    C8 H8C . 0.9800 ?
    C9 H9A . 0.9800 ?
    C9 H9B . 0.9800 ?
    C9 H9C . 0.9800 ?
    C10 C11 . 1.520(6) ?
    C10 H10A . 0.9900 ?
    C10 H10B . 0.9900 ?
    C11 C12 . 1.510(7) ?
    C11 H11A . 0.9900 ?
    C11 H11B . 0.9900 ?
    C12 H12A . 0.9900 ?
    C12 H12B . 0.9900 ?
loop_
    _geom_angle_atom_site_label_1
    _geom_angle_atom_site_label_2
    _geom_angle_atom_site_label_3
    _geom_angle_site_symmetry_1
    _geom_angle_site_symmetry_3
    _geom_angle
    _geom_angle_publ_flag
    C5 O1 C1 . . 112.0(3) ?
    C3 O3 H3O . . 109.5 ?
    C4 O4 H4O . . 112(5) ?
    C6 O5 H5O . . 106(5) ?
    C9 O6 N1 . . 109.4(3) ?
    C1 N1 O6 . . 108.2(3) ?
    C1 N1 C10 . . 110.6(3) ?
    O6 N1 C10 . . 107.2(3) ?
    C7 N2 C2 . . 120.9(4) ?
    C7 N2 H2N . . 118(3) ?
    C2 N2 H2N . . 118(3) ?
    N4 N3 C12 . . 114.8(4) ?
    N5 N4 N3 . . 172.6(6) ?
    O1 C1 N1 . . 110.6(3) ?
    O1 C1 C2 . . 105.9(3) ?
    N1 C1 C2 . . 115.1(4) ?
    O1 C1 H1 . . 108.4 ?
    N1 C1 H1 . . 108.4 ?
    C2 C1 H1 . . 108.4 ?
    N2 C2 C1 . . 114.7(3) ?
    N2 C2 C3 . . 109.3(3) ?
    C1 C2 C3 . . 107.6(3) ?
    N2 C2 H2 . . 108.4 ?
    C1 C2 H2 . . 108.4 ?
    C3 C2 H2 . . 108.4 ?
    O3 C3 C4 . . 109.3(4) ?
    O3 C3 C2 . . 109.8(3) ?
    C4 C3 C2 . . 111.9(3) ?
    O3 C3 H3 . . 108.6 ?
    C4 C3 H3 . . 108.6 ?
    C2 C3 H3 . . 108.6 ?
    O4 C4 C3 . . 110.8(4) ?
    O4 C4 C5 . . 108.4(3) ?
    C3 C4 C5 . . 109.5(3) ?
    O4 C4 H4 . . 109.4 ?
    C3 C4 H4 . . 109.4 ?
    C5 C4 H4 . . 109.4 ?
    O1 C5 C6 . . 107.1(3) ?
    O1 C5 C4 . . 109.0(3) ?
    C6 C5 C4 . . 113.4(4) ?
    O1 C5 H5 . . 109.1 ?
    C6 C5 H5 . . 109.1 ?
    C4 C5 H5 . . 109.1 ?
    O5 C6 C5 . . 111.9(3) ?
    O5 C6 H6A . . 109.2 ?
    C5 C6 H6A . . 109.2 ?
    O5 C6 H6B . . 109.2 ?
    C5 C6 H6B . . 109.2 ?
    H6A C6 H6B . . 107.9 ?
    O2 C7 N2 . . 122.5(4) ?
    O2 C7 C8 . . 120.9(4) ?
    N2 C7 C8 . . 116.6(4) ?
    C7 C8 H8A . . 109.5 ?
    C7 C8 H8B . . 109.5 ?
    H8A C8 H8B . . 109.5 ?
    C7 C8 H8C . . 109.5 ?
    H8A C8 H8C . . 109.5 ?
    H8B C8 H8C . . 109.5 ?
    O6 C9 H9A . . 109.5 ?
    O6 C9 H9B . . 109.5 ?
    H9A C9 H9B . . 109.5 ?
    O6 C9 H9C . . 109.5 ?
    H9A C9 H9C . . 109.5 ?
    H9B C9 H9C . . 109.5 ?
    N1 C10 C11 . . 112.2(4) ?
    N1 C10 H10A . . 109.2 ?
    C11 C10 H10A . . 109.2 ?
    N1 C10 H10B . . 109.2 ?
    C11 C10 H10B . . 109.2 ?
    H10A C10 H10B . . 107.9 ?
    C12 C11 C10 . . 112.3(4) ?
    C12 C11 H11A . . 109.1 ?
    C10 C11 H11A . . 109.1 ?
    C12 C11 H11B . . 109.1 ?
    C10 C11 H11B . . 109.1 ?
    H11A C11 H11B . . 107.9 ?
    N3 C12 C11 . . 109.5(4) ?
    N3 C12 H12A . . 109.8 ?
    C11 C12 H12A . . 109.8 ?
    N3 C12 H12B . . 109.8 ?
    C11 C12 H12B . . 109.8 ?
    H12A C12 H12B . . 108.2 ?
loop_
    _geom_torsion_atom_site_label_1
    _geom_torsion_atom_site_label_2
    _geom_torsion_atom_site_label_3
    _geom_torsion_atom_site_label_4
    _geom_torsion_site_symmetry_1
    _geom_torsion_site_symmetry_2
    _geom_torsion_site_symmetry_3
    _geom_torsion_site_symmetry_4
    _geom_torsion
    _geom_torsion_publ_flag
    C9 O6 N1 C1 . . . . 127.1(3) ?
    C9 O6 N1 C10 . . . . -113.6(4) ?
    C5 O1 C1 N1 . . . . 164.6(3) ?
    C5 O1 C1 C2 . . . . -70.2(4) ?
    O6 N1 C1 O1 . . . . 64.2(4) ?
    C10 N1 C1 O1 . . . . -52.9(5) ?
    O6 N1 C1 C2 . . . . -55.6(4) ?
    C10 N1 C1 C2 . . . . -172.8(4) ?
    C7 N2 C2 C1 . . . . 136.0(4) ?
    C7 N2 C2 C3 . . . . -103.1(4) ?
    O1 C1 C2 N2 . . . . -176.8(3) ?
    N1 C1 C2 N2 . . . . -54.4(5) ?
    O1 C1 C2 C3 . . . . 61.4(4) ?
    N1 C1 C2 C3 . . . . -176.2(3) ?
    N2 C2 C3 O3 . . . . 58.2(4) ?
    C1 C2 C3 O3 . . . . -176.7(3) ?
    N2 C2 C3 C4 . . . . 179.7(3) ?
    C1 C2 C3 C4 . . . . -55.1(4) ?
    O3 C3 C4 O4 . . . . -67.5(4) ?
    C2 C3 C4 O4 . . . . 170.7(3) ?
    O3 C3 C4 C5 . . . . 173.0(4) ?
    C2 C3 C4 C5 . . . . 51.1(5) ?
    C1 O1 C5 C6 . . . . -170.3(3) ?
    C1 O1 C5 C4 . . . . 66.7(4) ?
    O4 C4 C5 O1 . . . . -175.5(3) ?
    C3 C4 C5 O1 . . . . -54.5(5) ?
    O4 C4 C5 C6 . . . . 65.3(5) ?
    C3 C4 C5 C6 . . . . -173.7(4) ?
    O1 C5 C6 O5 . . . . 55.3(5) ?
    C4 C5 C6 O5 . . . . 175.6(4) ?
    C2 N2 C7 O2 . . . . -8.8(7) ?
    C2 N2 C7 C8 . . . . 172.2(4) ?
    C1 N1 C10 C11 . . . . -172.5(4) ?
    O6 N1 C10 C11 . . . . 69.7(5) ?
    N1 C10 C11 C12 . . . . 179.5(4) ?
    N4 N3 C12 C11 . . . . -175.7(4) ?
    C10 C11 C12 N3 . . . . -69.7(6) ?
loop_
    _geom_hbond_atom_site_label_D
    _geom_hbond_atom_site_label_H
    _geom_hbond_atom_site_label_A
    _geom_hbond_site_symmetry_A
    _geom_hbond_distance_DH
    _geom_hbond_distance_HA
    _geom_hbond_distance_DA
    _geom_hbond_angle_DHA
    O3 H3O O3 2_546 0.84 1.79 2.616(5) 167.1
    O4 H4O O2 2_546 0.80(7) 2.23(7) 3.027(4) 170(8)
    O5 H5O O5 2_656 0.90(8) 1.98(8) 2.855(4) 167(7)
    N2 H2N O2 1_545 0.93(7) 2.08(6) 2.961(5) 158(5)
_shelx_hkl_file
;
   0  -5   0 557.743 475.594   5
   0  -5   0-101.751 261.678  10
   0  -5   0 1002.26 398.595  21
   0  -5   1 8048.19 646.709  10
   0  -5   1 9379.07 843.245   5
   0  -5  -1 10153.1 704.136  21
   0  -5   2 5573.35 711.169   5
   0  -5  -2 4119.37 501.220  21
   0  -5   2 4190.55 524.428  10
   0  -5   3 1565.39 397.596  10
   0  -5  -3 1659.51 381.182  21
   0  -5   3 1875.07 501.864   5
   0  -5  -4 2047.13 403.738  21
   0  -5   4 1965.06 430.792  10
   0  -5   5 6374.65 656.932  10
   0  -5  -5 7735.23 605.994  21
   0  -5   6 2690.76 470.609  10
   0  -5  -6 1773.27 344.494  21
   0  -5   7 1014.75 283.839  10
   0  -5  -7 285.357 188.567  21
   0  -5   8 655.455 205.406  10
   0  -5  -8 554.338 155.999  21
   0  -4   0 11982.0 893.925  10
   0  -4   0 13305.2 916.163  21
   0  -4   0 11272.0 954.500  22
   0  -4  -1 1966.95 579.123  22
   0  -4  -1 2269.93 618.408   5
   0  -4   1 1469.15 467.305  10
   0  -4  -1 2069.69 520.455  21
   0  -4  -1 1967.88 423.767  10
   0  -4   1 2378.22 480.312  21
   0  -4   1 1751.88 567.394   5
   0  -4  -2 16977.5 1228.66   5
   0  -4  -2 17580.4 1180.56  22
   0  -4  -2 19607.7 1250.32  21
   0  -4   2 15299.8 1187.85  10
   0  -4   2 16556.4 1219.23   5
   0  -4   2 17421.3 999.866  21
   0  -4  -3 4716.79 723.958  22
   0  -4  -3 5246.82 795.560  21
   0  -4   3 4709.65 743.649   5
   0  -4  -3 5309.15 775.501   5
   0  -4   3 4939.65 789.022  10
   0  -4  -4 634.756 482.209  22
   0  -4  -4 480.188 469.825  21
   0  -4   4 219.670 418.876   5
   0  -4  -4 491.149 480.982   5
   0  -4   4 472.068 471.063  10
   0  -4   5 26965.2 1394.11   5
   0  -4  -5 26290.0 1476.65  22
   0  -4   5 24285.0 1179.33  19
   0  -4   5 26525.0 1713.54  10
   0  -4  -5 26770.3 1539.70  21
   0  -4   6 35225.9 2003.69  10
   0  -4  -6 34652.9 1766.26  21
   0  -4   6 36749.4 1471.62  19
   0  -4  -7 3397.07 598.463  22
   0  -4   7 2601.77 529.762  19
   0  -4   7 2892.66 739.597  10
   0  -4   8 498.825 444.330  10
   0  -4  -8 50.3712 343.196  22
   0  -4   8-18.5935 353.617  16
   0  -4   9 5166.58 760.661  10
   0  -4   9 7334.96 724.086  16
   0  -4  -9 6089.23 607.028  22
   0  -4  10 372.334 312.645  10
   0  -4 -10 364.516 274.402  21
   0  -4  10 569.527 311.287  16
   0  -4  11 688.460 251.535  16
   0  -4  11 362.862 220.546  10
   0  -4 -11 318.523 195.095  21
   0  -3   0-207.315 662.027   3
   0  -3   0 112.513 656.469  14
   0  -3   1 225347. 7323.49  14
   0  -3  -1 221208. 7033.32   3
   0  -3  -2 29049.2 2712.74   3
   0  -3   2 26864.2 2551.26  14
   0  -3  -3 22011.7 2613.07   3
   0  -3   3 18234.4 2097.32  14
   0  -3  -4 12393.8 2090.03   3
   0  -3   5 8227.40 732.764  19
   0  -3  -5 9084.38 904.929  22
   0  -3  -5 7394.59 1726.69   3
   0  -3   6 5452.29 1469.80   2
   0  -3   6 8457.81 734.422   7
   0  -3  -6 10793.9 1013.53  22
   0  -3  -6 6301.24 1628.32   3
   0  -3   6 8302.73 780.235  19
   0  -3  -7 20969.1 2842.26   3
   0  -3  -7 32916.3 1660.84  22
   0  -3   7 27171.4 1309.47   7
   0  -3   7 14849.2 2773.73   2
   0  -3   7 29871.8 1400.17  19
   0  -3  -8 18352.3 1198.15  22
   0  -3   8 18814.5 1117.71   7
   0  -3   8 19994.6 1208.15  19
   0  -3   9 9536.92 897.493  19
   0  -3  -9 6684.35 733.724  22
   0  -3   9 9340.75 836.682   7
   0  -3  -9 7667.13 666.451   8
   0  -3 -10 17595.2 904.205   8
   0  -3  10 18959.0 1087.85   7
   0  -3 -11 292.754 283.157   8
   0  -3  12 228.736 309.304  10
   0  -3  12 1032.96 393.187  16
   0  -3 -12 1123.42 281.703   8
   0  -3  13 279.423 190.119  10
   0  -3 -13 366.637 158.953   8
   0  -3  13 218.604 222.077  16
   0  -2   0 742905. 9902.62  14
   0  -2   0 730477. 7177.40   2
   0  -2   0 751085. 9694.27   3
   0  -2  -1 102190. 2423.60   2
   0  -2   1 100312. 3747.35  14
   0  -2  -1 107647. 4263.71  14
   0  -2  -1 104140. 3960.61   3
   0  -2   1 96732.1 3094.68   2
   0  -2   1 97822.9 3561.79   3
   0  -2   2 83833.2 3259.04   2
   0  -2   2 89601.8 3834.91  14
   0  -2  -2 88641.5 2948.05   1
   0  -2  -2 83650.9 3821.68   3
   0  -2  -3 53048.0 2673.71   1
   0  -2   3 59022.1 3175.88  14
   0  -2   4 90659.1 4047.58  14
   0  -2  -4 95654.9 4094.63   1
   0  -2  -5 19399.4 2154.66   1
   0  -2  -6 102143. 5242.33   1
   0  -2  -7 19510.0 2529.81   1
   0  -2   8 1895.92 478.441  19
   0  -2  -8 1679.96 1110.12   1
   0  -2   8 2305.23 457.625   7
   0  -2   9 14516.5 961.763   7
   0  -2   9 12588.2 939.279  19
   0  -2  -9 14010.7 917.036   8
   0  -2 -10 8671.30 763.328   8
   0  -2  10 7251.61 787.114  19
   0  -2  10 7069.37 763.183   7
   0  -2  11 1959.35 516.241   7
   0  -2 -11 2218.51 488.797   8
   0  -2 -12 2115.44 463.934   8
   0  -2 -13-54.3298 275.942   8
   0  -2  13-137.483 311.814  16
   0  -2  14 1088.70 242.845  16
   0  -2 -14 514.585 227.617   8
   0  -1   0 124.201 130.990   1
   0  -1   0 192.906 407.178  14
   0  -1   0 87.0462 216.820   2
   0  -1  -1 191489. 2450.14   2
   0  -1  -1 174000. 2800.25   1
   0  -1  -2 23487.5 1474.37  15
   0  -1   2 23299.5 1594.18  14
   0  -1  -2 20983.4 1333.76   1
   0  -1  -3 278933. 5526.75   1
   0  -1  -3 268015. 5210.26  15
   0  -1  -4 426.693 634.016   1
   0  -1  -5 6101.47 1347.87   1
   0  -1  -6 88590.4 4404.71   1
   0  -1  -7 3276.84 1069.65  15
   0  -1  -7 3260.82 1294.80   1
   0  -1  -8 4058.58 1220.59  12
   0  -1  -8 2151.48 984.793  15
   0  -1  -8 2469.69 1192.49   1
   0  -1   9 5891.55 630.655  19
   0  -1  -9 7227.37 1543.58  12
   0  -1  -9 7647.61 698.224  11
   0  -1   9 7211.09 641.937   7
   0  -1 -10 4321.12 1589.77   1
   0  -1 -10 4316.92 610.670  11
   0  -1  10 3651.87 553.520   7
   0  -1  11 5036.38 594.236   7
   0  -1 -11 5280.97 643.122   8
   0  -1 -12 1215.17 428.601   8
   0  -1  12 1769.05 439.057   7
   0  -1  13 1502.68 568.338  17
   0  -1 -13 1930.44 442.108   8
   0  -1  14 113.797 350.652  17
   0  -1 -14 380.615 277.463   8
   0  -1  15 1498.87 311.747  17
   0  -1 -15 2033.15 252.498   8
   0   0  -1 241867. 2532.00   1
   0   0  -2 17364.0 1015.37   1
   0   0  -2 19431.3 705.268  27
   0   0  -3 453873. 3970.48  27
   0   0  -3 455715. 6157.77   1
   0   0  -4 8505.53 1173.74   1
   0   0  -4 5607.37 605.845  27
   0   0  -5 147754. 4729.54   1
   0   0  -6 174347. 5733.76   1
   0   0  -7 16706.8 2152.65   1
   0   0  -8 109530. 5830.61   1
   0   0  -9 159160. 7434.81   1
   0   0  -9 138919. 6821.30  12
   0   0 -10 2833.78 1455.06  12
   0   0 -10 2424.61 1399.72   1
   0   0 -10 2619.92 537.126  11
   0   0 -11 502.803 446.481  11
   0   0 -13 7654.52 633.472   8
   0   0 -14 325.076 257.984   8
   0   0  14-521.783 440.366  17
   0   0 -15 2142.89 248.305   8
   0   0  15 1199.87 364.911  17
   0   1  -1 190344. 2754.88  12
   0   1   2 19434.6 997.388  23
   0   1  -2 19067.5 1066.72  25
   0   1  -3 268647. 5557.98  26
   0   1   3 276853. 3533.63  23
   0   1  -3 264503. 4404.13  25
   0   1   4 977.860 398.103  23
   0   1  -4 633.631 540.493  26
   0   1  -4 752.496 570.939  25
   0   1  -4 817.975 576.680   1
   0   1   5 4390.67 737.100  23
   0   1  -5 3629.52 911.354  25
   0   1  -5 5285.31 1089.48   1
   0   1  -6 76247.2 3724.16   1
   0   1  -6 68885.7 2919.93  27
   0   1  -6 66292.4 3142.79  25
   0   1  -7 2232.94 912.716   1
   0   1  -7 2760.45 757.769  27
   0   1  -8 4769.83 1514.79  12
   0   1  -8 3815.98 1199.56   1
   0   1  -8 3657.00 868.217  27
   0   1  -9 10484.4 2178.73  12
   0   1  -9 7636.29 690.103  11
   0   1 -10 3970.32 585.557  11
   0   1 -10 5332.23 1756.81  12
   0   1  14 273.619 380.841  17
   0   1  15 1399.54 309.136  17
   0   2   0 712980. 5459.26  24
   0   2  -1 101897. 3581.82  26
   0   2  -2 92165.0 3618.65  26
   0   2  -3 55482.4 2529.02  25
   0   2   3 57547.2 2438.67  23
   0   2  -3 58825.5 3110.21  26
   0   2   4 89283.4 2864.76  23
   0   2  -4 92775.6 3506.17  25
   0   2  -4 92978.6 4292.79  26
   0   2  -5 16430.2 1957.40  12
   0   2   5 19639.1 1472.85  23
   0   2  -5 18703.8 1842.12  25
   0   2  -5 20171.7 2243.29  26
   0   2   6 62463.9 2849.18  23
   0   2  -6 60682.8 3568.27  25
   0   2  -7 17528.4 2353.99  12
   0   2  -7 15713.1 1885.94  27
   0   2  -7 13195.9 1780.13  25
   0   2  -8 1605.32 805.985  27
   0   2  -8 911.458 960.299  12
   0   2  -9 13648.7 2418.51  12
   0   2  -9 9159.49 1570.28  27
   0   2  12 1478.75 473.816  17
   0   2  13-139.807 287.481  17
   0   3   0-206.695 602.007  26
   0   3  -1 212535. 6757.85  26
   0   3   1 213070. 6523.81  26
   0   3   2 22941.5 2003.75  23
   0   3  -2 26691.6 2118.80  25
   0   3  -2 25328.1 2494.64  26
   0   3   3 21879.1 1949.08  23
   0   3  -3 22676.6 2045.33  25
   0   3  -3 20852.1 2518.59  26
   0   3   4 13243.0 1446.29  23
   0   3  -4 11610.3 2121.72  26
   0   3  -4 12522.0 1644.06  25
   0   3   5 7430.27 1097.80  23
   0   3  -5 6440.29 1333.01  25
   0   3  -6 3190.10 963.105  25
   0   3  -6 9914.70 1804.25  27
   0   3  -7 19761.0 2338.83  25
   0   3  -7 31142.6 3114.30  27
   0   3 -13 205.866 195.780  30
   0   4  -1 2285.72 1135.89  26
   0   4   1 1137.06 736.023  23
   0   4   2 17029.4 1990.07  23
   0   4  -2 18651.4 2513.54  26
   0   4  -3 4440.93 1447.80  26
  -1  -5   9 84.8401 125.810  10
   1  -5  -8 686.571 198.477  21
  -1  -5   8 1392.64 284.639  10
   1  -5  -7 73.1752 212.570  21
  -1  -5   7 275.303 259.099  10
   1  -5  -6 4102.46 480.788  21
  -1  -5   6 3957.01 528.646  10
  -1  -5   5 6054.78 662.999  10
   1  -5  -5 6447.05 593.279  21
   1  -5  -4 5765.84 575.059  21
  -1  -5   4 5875.07 648.698  10
   1  -5  -3 6886.03 619.700  21
  -1  -5   3 6711.98 654.831  10
   1  -5  -2 384.566 314.621  21
  -1  -5   2-148.854 282.286  10
   1  -5  -2-141.236 384.897   5
   1  -5  -1 6133.14 727.400   5
   1  -5  -1 6234.15 615.871  21
  -1  -5   1 5027.31 550.610  10
  -1  -5   0 10504.3 700.167  21
   1  -5   0 10820.6 898.058   5
  -1  -5   0 8521.35 631.813  10
  -1  -5  -1 5988.84 547.397  21
   1  -5   1 6979.93 778.967   5
   1  -5   1 5158.75 512.379  10
  -1  -5  -2 3415.54 445.383  21
   1  -5   2 4426.39 646.927   5
   1  -5   2 3133.75 455.838  10
   1  -5   3 970.642 340.013  10
  -1  -5  -3 500.133 273.429  21
   1  -5   3 1458.28 461.210   5
  -1  -5  -4 3357.59 432.152  21
   1  -5   4 3356.26 494.512  10
   1  -5   5 2768.23 453.559  10
  -1  -5  -5 2593.32 357.496  21
  -1  -5  -6 1328.08 248.391  21
   1  -5   6 2633.47 419.110  10
  -1  -5  -7 273.697 145.323  21
   1  -5   7 751.746 242.369  10
   1  -4 -11 671.565 268.820  21
  -1  -4  11 1302.94 318.688  16
  -1  -4  11 613.404 268.378  10
  -1  -4  10 6263.17 631.423  16
  -1  -4  10 4656.59 631.868  10
  -1  -4   9 875.143 473.143  10
  -1  -4   9 1004.63 431.775  16
   1  -4  -9 1004.93 367.906  22
  -1  -4   8 2859.48 711.165  10
   1  -4  -8 3953.93 614.193  22
  -1  -4   8 3328.59 602.043  16
  -1  -4   7 850.277 536.408  10
  -1  -4   7 357.848 403.407  16
   1  -4  -7 240.724 423.759  22
   1  -4  -6 5189.54 746.836  22
  -1  -4   6 5263.11 612.004  19
   1  -4  -6 4978.12 805.845  21
  -1  -4   6 5299.68 859.169  10
  -1  -4   5 48677.2 1807.32   5
   1  -4  -5 46114.1 2087.17  21
  -1  -4   5 50779.9 2276.02  10
   1  -4  -5 46820.5 1922.11  22
   1  -4  -5 42255.1 1818.02   5
   1  -4  -4 13084.2 1079.34   5
   1  -4  -4 15306.6 1254.73  21
  -1  -4   4 15473.9 1263.78  10
  -1  -4   4 16132.0 1136.52   5
   1  -4  -4 13334.9 1075.06  22
  -1  -4   3 32082.2 1696.18  10
   1  -4  -3 34650.3 1697.67  21
   1  -4  -3 29634.1 1521.39  22
   1  -4  -3 30806.8 1589.34   5
  -1  -4   3 30038.6 1544.04   5
  -1  -4   2 21447.9 1304.56  10
   1  -4  -2 23304.0 1332.98  21
   1  -4  -2 20768.2 1263.99  22
  -1  -4   2 21415.0 1068.99  21
   1  -4  -2 21800.4 1357.25   5
  -1  -4   2 22380.0 1368.14   5
   1  -4  -1 9003.04 897.440  22
  -1  -4   1 10214.8 963.125   5
   1  -4  -1 10376.9 991.357   5
  -1  -4   1 8843.43 872.328  22
   1  -4  -1 11259.2 913.441  21
  -1  -4   1 9478.42 753.319  21
  -1  -4   1 9198.48 842.922  10
   1  -4   0 18737.0 1084.23  10
  -1  -4   0 17249.7 1087.37  10
  -1  -4   0 20548.3 1285.84   5
  -1  -4   0 16872.6 1115.66  22
  -1  -4   0 19105.6 1063.21  21
   1  -4   0 19702.1 1269.99   5
   1  -4   0 19941.6 1090.03  21
   1  -4   1 9153.25 774.090  21
   1  -4   1 7837.54 844.210  10
  -1  -4  -1 8265.02 875.495  22
  -1  -4  -1 7785.60 770.772  10
  -1  -4  -1 9967.63 892.748  21
  -1  -4  -1 9599.84 960.477   5
   1  -4   1 8745.99 911.348   5
  -1  -4  -2 1977.61 415.612  10
  -1  -4  -2 2169.53 593.136  22
   1  -4   2 1691.08 452.689  21
  -1  -4  -2 1952.74 564.847  21
   1  -4   2 1642.74 522.709  10
  -1  -4  -2 1680.63 556.731   5
   1  -4   2 1926.82 613.376   5
   1  -4   3 8816.57 1005.15  10
   1  -4   3 8960.04 969.516   5
  -1  -4  -3 8844.87 794.268  20
  -1  -4  -3 7986.94 899.075  22
  -1  -4  -3 9507.34 985.917  21
   1  -4   4 8220.17 1018.70  10
   1  -4   4 6627.39 891.422   5
  -1  -4  -4 9109.52 947.477  21
  -1  -4  -4 7759.21 791.010  20
   1  -4   4 8301.71 740.471  19
  -1  -4  -4 10123.4 1026.73  22
   1  -4   5 14776.8 1092.04   5
  -1  -4  -5 12658.5 1102.48  21
   1  -4   5 14503.8 966.502  19
  -1  -4  -5 15981.3 1190.18  22
   1  -4   5 13948.0 1269.27  10
   1  -4   6 11993.3 1226.79  10
   1  -4   6 14179.9 971.052  19
  -1  -4  -6 15441.6 1134.86  22
   1  -4   7 5664.31 701.057  19
  -1  -4  -7 3166.02 628.480  21
   1  -4   7 4694.20 820.925  10
  -1  -4  -7 5702.46 707.323  22
  -1  -4  -8 220.440 328.292  21
   1  -4   8 77.1268 389.556  10
  -1  -4  -8-15.9862 328.114  22
   1  -4   8-171.389 354.771  19
   1  -4   9 1046.72 421.630  10
  -1  -4  -9 649.432 331.188  21
   1  -4   9 949.565 375.063  16
  -1  -4  -9 1102.86 314.350  22
  -1  -4 -10 423.990 223.661  21
   1  -4  10 229.094 266.759  10
   1  -4  10 511.089 285.422  16
   1  -4  11 1023.01 215.896  10
   1  -3 -13 1710.08 262.775   8
  -1  -3  13 791.970 258.723  10
  -1  -3  13 1722.44 369.579  16
  -1  -3  12 10103.2 855.854  16
   1  -3 -12 8673.28 579.403   8
  -1  -3  11 14822.2 1178.03  16
   1  -3 -11 11924.1 738.916   8
   1  -3 -10 24515.7 1096.93   8
   1  -3  -9 529.049 393.998  22
   1  -3  -9 265.936 331.677   8
  -1  -3   9 672.484 441.141   7
  -1  -3   9 221.655 460.606  19
  -1  -3   8 3725.48 633.933  19
   1  -3  -8 3275.80 608.078  22
  -1  -3   8 2699.64 553.058   7
   1  -3  -8 2353.60 467.893   8
  -1  -3   7 1870.28 477.147   7
  -1  -3   7 2083.88 524.495  19
   1  -3  -7 2824.09 1107.89   3
   1  -3  -7 1642.62 524.486  22
   1  -3  -6 12032.7 998.961  22
   1  -3  -6 9144.97 1948.84   3
  -1  -3   6 11186.5 841.307  19
  -1  -3   6 11648.2 825.070   7
   1  -3  -5 21229.8 2734.66   3
   1  -3  -4 46642.5 3886.76   3
  -1  -3   4 34810.4 3069.36  14
   1  -3  -3 10846.9 1885.33   3
  -1  -3   3 8336.84 1551.98  14
   1  -3  -2 60896.2 3881.15   3
  -1  -3   2 53721.1 3603.29  14
   1  -3  -1 72716.2 4048.38   3
  -1  -3   1 63885.1 3867.50  14
  -1  -3   0 22169.6 2433.39  14
  -1  -3   0 20146.9 2124.56   3
   1  -3   0 20190.5 2164.95   3
  -1  -3  -1 27312.0 2517.70   3
  -1  -3  -2 18119.2 2136.26   3
  -1  -3  -3 14262.9 2024.68   3
  -1  -3  -4 16094.2 2294.40   3
  -1  -3  -4 18703.5 1228.55  22
   1  -3   4 13973.6 2097.77   2
  -1  -3  -5 35326.7 3324.60   3
  -1  -3  -5 41924.5 1908.81  22
   1  -3   5 36575.0 3679.53   2
   1  -3   5 36132.3 1465.14  19
   1  -3   5 39814.4 1386.24   7
  -1  -3  -5 39442.9 1614.18  20
   1  -3   6 40675.3 1501.13   7
   1  -3   6 30684.7 3762.48   2
  -1  -3  -6 30248.2 3263.62   3
  -1  -3  -6 47479.8 2013.61  22
  -1  -3  -6 40389.8 1781.79  20
   1  -3   6 37836.9 1554.80  19
   1  -3   7 3251.59 578.063   7
  -1  -3  -7 2728.54 676.096  22
   1  -3   7 2453.08 581.347  19
  -1  -3  -8 6911.85 637.898   8
   1  -3   8 9123.16 809.879   7
   1  -3   8 8970.10 887.962  19
  -1  -3  -8 5998.88 778.705  22
  -1  -3  -9 3222.32 566.751  22
  -1  -3  -9 3985.08 513.441   8
   1  -3   9 4853.19 638.758   7
   1  -3   9 5004.71 719.331  19
   1  -3  10-358.203 404.150   7
   1  -3  10 169.081 411.811  19
  -1  -3 -10 200.552 269.951   8
  -1  -3 -11 784.316 280.424   8
   1  -3  12 697.030 306.827  10
   1  -3  12 1445.12 377.160  16
  -1  -3 -12 1521.81 244.114   8
   1  -2 -15 1933.26 227.717   8
  -1  -2  14 1134.04 303.073  16
   1  -2 -14 1396.40 307.018   8
  -1  -2  13 2017.45 496.198  16
   1  -2 -13 1836.24 404.072   8
   1  -2 -12 471.403 385.112   8
  -1  -2  11 9476.00 841.040   7
   1  -2 -11 10173.0 827.898   8
   1  -2 -10 3703.37 579.599   8
  -1  -2  10 3128.66 553.301   7
  -1  -2  10 3398.10 603.905  19
  -1  -2   9 27487.3 1288.64  19
  -1  -2   9 29863.5 1317.19   7
   1  -2  -9 29254.2 1277.12   8
   1  -2  -8 5619.25 1594.12   1
  -1  -2   8 5345.70 640.437  19
  -1  -2   8 5223.87 578.783   7
   1  -2  -8 4779.44 565.601   8
   1  -2  -7 59778.0 4137.06   1
  -1  -2   6 30201.7 2888.66  14
   1  -2  -6 51458.8 3448.05   1
  -1  -2   5 614.752 773.271  14
   1  -2  -5 861.257 725.937   1
   1  -2  -4 1783.83 801.918   1
  -1  -2   4 2329.60 1076.66  14
  -1  -2   3 2612.08 1093.23  14
   1  -2  -3 2622.71 758.919   1
   1  -2  -3 1747.49 617.942   2
   1  -2  -2 74187.6 3581.61   3
  -1  -2   2 68522.2 2660.66   2
   1  -2  -2 74156.1 2565.07   1
   1  -2  -2 71566.1 2632.61   2
   1  -2  -1 436699. 6172.72   2
   1  -2  -1 463272. 8214.18   3
  -1  -2   1 434143. 5266.27   2
   1  -2  -1 437544. 4218.51   1
  -1  -2   1 457112. 8467.33  14
  -1  -2   1 461818. 7579.40   3
   1  -2   0 42976.6 2398.39   3
   1  -2   0 47248.3 2303.45   2
  -1  -2   0 45447.5 2426.79   3
  -1  -2   0 43776.5 2652.15  14
  -1  -2  -1 50270.5 2911.58  14
  -1  -2  -1 51447.5 2820.79   3
   1  -2   1 47184.2 2595.89   3
   1  -2   1 49811.3 2613.07   2
   1  -2   1 50272.0 2485.72  14
   1  -2   2 88424.8 3242.22  14
  -1  -2  -2 84070.7 3894.49   3
   1  -2   2 89192.8 3699.71   2
  -1  -2  -2 90813.1 4407.27  14
   1  -2   3 30884.9 2066.75  14
  -1  -2  -3 37316.9 2345.71   1
   1  -2   3 38290.8 2790.72   2
  -1  -2  -4 27106.7 2315.45   1
   1  -2   4 24960.8 2547.55   2
  -1  -2  -5 81478.7 4334.45   1
  -1  -2  -6 60322.2 4032.18   1
   1  -2   7 1384.99 409.133   7
  -1  -2  -7 981.058 1014.83   1
   1  -2   7 1505.59 463.197  19
   1  -2   8 515.636 395.937   7
   1  -2   8 925.262 998.555   2
   1  -2   8 461.830 414.216  19
   1  -2   9 6941.84 752.559  19
  -1  -2  -9 6483.48 667.598  11
  -1  -2  -9 7692.50 732.711   8
   1  -2   9 7262.34 748.921   7
  -1  -2 -10 7295.27 716.248   8
   1  -2  10 6768.53 731.900   7
   1  -2  10 5247.35 705.568  19
  -1  -2 -11 10424.3 785.989   8
   1  -2  11 9171.24 801.005   7
   1  -2  12 5768.45 610.503   7
  -1  -2 -12 4860.56 524.152   8
   1  -2  13 210.377 272.618  16
  -1  -2 -13-64.5080 231.547   8
  -1  -2 -14 49.7044 145.126   8
  -1  -1  15 591.390 318.959  17
   1  -1 -15 910.138 255.504   8
  -1  -1  14 290.531 393.676  17
   1  -1 -14 485.570 311.823   8
  -1  -1  13 688.860 533.175  17
  -1  -1  13 367.030 323.255  16
   1  -1 -13 624.771 378.788   8
   1  -1 -12 1849.34 487.947   8
   1  -1 -11 28191.3 1271.49   8
  -1  -1  11 24943.1 1190.80   7
   1  -1 -10 27691.0 1304.05  11
  -1  -1  10 25019.3 1149.63   7
   1  -1  -9 24747.6 3073.60   1
   1  -1  -8 29109.2 3007.50   1
   1  -1  -7 50490.3 3623.82   1
   1  -1  -7 25756.5 2153.39  15
   1  -1  -6 62436.7 3637.32   1
   1  -1  -6 40169.9 2505.13  15
   1  -1  -5 3950.01 1150.54   1
   1  -1  -5 2223.94 851.879  15
   1  -1  -4 79764.1 3174.74   1
   1  -1  -3 62026.7 2201.19  13
   1  -1  -3 62883.6 2341.05   2
   1  -1  -2 246428. 4344.13   1
   1  -1  -2 276480. 4027.26   2
   1  -1  -1 959686. 7141.09   2
   1  -1   0 871569. 7415.05   2
  -1  -1   0 870965. 7125.20   3
   1  -1   0 880457. 6783.22  14
   1  -1   0 864850. 7306.77   3
  -1  -1  -1 351407. 4559.53   1
   1  -1   1 349009. 4610.66   3
   1  -1   1 361643. 5467.45   2
   1  -1   1 355794. 4430.00  14
  -1  -1  -2 117822. 3359.15  15
   1  -1   2 91155.4 2563.58  14
  -1  -1  -2 101813. 3358.15  14
  -1  -1  -2 98183.7 3101.88   1
  -1  -1  -2 108637. 2086.78  12
  -1  -1  -3 1734.94 678.980   1
  -1  -1  -3 1344.29 712.394  15
  -1  -1  -3 1399.86 466.416  12
  -1  -1  -4 108460. 3355.68  12
  -1  -1  -4 119926. 4483.05   1
  -1  -1  -5 22927.1 2331.47   1
  -1  -1  -5 18473.8 1850.43  15
  -1  -1  -5 21866.1 1808.36  12
  -1  -1  -6 126452. 4757.98  12
  -1  -1  -6 105405. 4420.38  15
  -1  -1  -7 30035.1 3061.93   1
  -1  -1  -7 23287.0 2277.55  12
  -1  -1  -8 21633.8 2815.19   1
  -1  -1  -8 18415.9 2265.16  12
   1  -1   9 1477.12 424.423   7
   1  -1   9 1541.54 451.130  19
  -1  -1  -9 1303.14 443.935  11
  -1  -1  -9 852.200 1025.64   1
   1  -1  10 6587.08 679.158   7
  -1  -1 -10 6027.50 704.069  11
  -1  -1 -11 845.307 450.699  11
   1  -1  11 923.845 409.598   7
   1  -1  12 7950.59 657.551   7
  -1  -1 -12 8483.41 729.306   8
  -1  -1 -13 156.802 303.051   8
   1  -1  14 760.619 349.195  17
  -1  -1 -14 732.256 255.014   8
  -1   0  16 192.534 188.514  17
  -1   0  15 1493.55 452.810  17
   1   0 -15 2114.51 281.775   8
   1   0 -14 1129.06 323.748   8
  -1   0  14 706.585 466.650  17
   1   0 -13 687.497 363.270   8
   1   0 -12 7235.59 681.402   8
   1   0 -11 140994. 7638.85   1
   1   0 -11 137327. 7344.47  12
   1   0 -10 2122.71 1170.44   1
   1   0 -10 915.201 398.876  11
   1   0  -9 135765. 6667.43   1
   1   0  -8 2074.05 1022.44   1
   1   0  -7 21864.2 2315.02   1
   1   0  -6 21837.5 2125.34   1
   1   0  -5 481174. 8152.75   1
   1   0  -4 5754.45 1003.45   1
   1   0  -3 680130. 7295.04   1
   1   0  -2 383299. 4479.81  13
  -1   0   1 75214.5 1105.24  23
   1   0  -1 67692.7 1357.56   2
   1   0   0 10940.5 530.123   2
  -1   0  -1 114290. 2178.82   1
  -1   0  -1 108023. 2150.44  12
  -1   0  -1 110086. 1709.26  26
  -1   0  -2 25826.2 1524.52   1
  -1   0  -2 25972.6 1183.48  25
  -1   0  -3 524919. 7489.70   1
  -1   0  -3 545496. 5906.18  25
  -1   0  -4 6557.42 1245.25   1
  -1   0  -4 4515.86 557.241  27
  -1   0  -5 81726.8 3935.18   1
  -1   0  -6 192037. 6532.91   1
  -1   0  -6 184278. 6190.00  12
  -1   0  -7 322.322 875.155   1
  -1   0  -7 992.338 912.099  12
  -1   0  -8 57163.7 4249.50   1
  -1   0  -8 49649.7 3924.29  12
  -1   0  -9 8748.96 1968.05  12
  -1   0  -9 10543.5 2152.60   1
  -1   0  -9 8714.26 762.107  11
  -1   0 -10 1910.44 527.962  11
  -1   0 -10 4196.76 1661.21  12
  -1   0 -11 1139.70 478.000  11
  -1   0 -13 1528.80 360.683   8
  -1   0 -14 1900.93 299.904   8
   1   0  14 1510.97 451.734  17
   1   0  15 1160.64 278.260  17
  -1   1  15 547.303 323.432  17
  -1   1  14 660.815 430.504  17
   1   1 -10 34981.4 3558.90   1
   1   1 -10 33905.7 3706.82  12
   1   1  -9 21922.8 2680.49   1
   1   1  -8 25992.3 2688.89   1
   1   1  -7 37854.3 2320.13  27
   1   1  -7 47891.2 3164.66   1
   1   1  -6 50978.6 2464.06  27
   1   1  -6 56890.3 2986.46   1
   1   1  -5 3725.99 820.121  27
  -1   1   5 3448.39 682.520  23
   1   1  -5 3035.43 846.569  25
   1   1  -5 3144.10 848.173   1
   1   1  -4 73793.4 2588.24   1
  -1   1   4 81870.5 2363.77  23
   1   1  -3 57345.0 1899.84  25
  -1   1   3 62539.9 1839.71  23
   1   1  -2 261557. 3334.91  25
  -1   1   2 273706. 3828.75  23
   1   1  -2 263676. 4346.45  26
   1   1  -2 263115. 2601.26   1
   1   1  -1 968993. 6867.33  26
  -1   1   0 880166. 6584.14  24
  -1   1  -1 358834. 4593.34  12
  -1   1  -2 92980.0 2543.28  25
   1   1   2 96867.1 1998.68  23
  -1   1  -2 93819.5 2970.05  26
  -1   1  -2 98294.7 3032.55  12
   1   1   3 1630.32 355.104  23
  -1   1  -3 1466.92 520.820  25
  -1   1  -3 930.155 676.048  12
  -1   1  -3 1362.26 506.116  26
   1   1   4 95218.5 2431.59  23
  -1   1  -4 97621.4 4190.68  12
  -1   1  -4 96880.7 3409.17  25
  -1   1  -4 104692. 3903.07  26
  -1   1  -5 18730.2 1853.78   1
  -1   1  -5 18010.8 1791.33  25
  -1   1  -5 20933.1 2164.46  12
  -1   1  -6 115044. 3751.57  27
  -1   1  -6 102816. 4143.58  25
  -1   1  -7 19717.6 1646.25  27
  -1   1  -7 25365.8 2799.09  12
  -1   1  -8 20251.2 2686.37  12
  -1   1  -9 1582.73 1186.81  12
  -1   1  -9 869.275 411.271  11
  -1   1 -10 6999.99 747.488  11
   1   1  14 816.044 353.705  17
  -1   2  13 1105.36 394.532  17
  -1   2  12 329.770 415.211  17
   1   2  -9 26742.0 2487.80  27
   1   2  -9 33521.4 3575.80  12
   1   2  -8 5197.42 1172.22  27
   1   2  -8 6180.11 1599.23  12
   1   2  -7 30949.1 2484.47  25
  -1   2   7 32201.7 2218.18  23
   1   2  -6 41502.6 3123.62  12
   1   2  -6 37886.8 2677.22  27
  -1   2   6 38570.5 2297.28  23
   1   2  -6 31901.2 2455.16  25
   1   2  -5 975.568 709.307  25
  -1   2   5 910.763 504.071  23
   1   2  -5 904.836 766.065  12
   1   2  -4 2381.33 901.446  26
   1   2  -4 1554.11 743.211  12
   1   2  -4 2138.55 718.859  25
  -1   2   4 2280.24 671.022  23
  -1   2   3 4749.72 880.048  23
   1   2  -3 2538.02 755.106  12
   1   2  -3 3644.11 995.086  26
   1   2  -3 3665.65 794.169  25
   1   2  -2 78838.2 3157.26  26
   1   2  -2 68395.2 2148.17  12
  -1   2   1 435382. 6633.37  24
   1   2  -1 440205. 6863.56  26
  -1   2   0 52528.5 1947.46  24
  -1   2  -1 52523.4 2761.95  26
  -1   2  -2 93037.3 3798.52  26
  -1   2  -3 38168.6 2649.32  26
   1   2   3 37259.5 1860.61  23
  -1   2  -3 37953.1 2254.52  25
   1   2   4 28498.0 1555.80  23
  -1   2  -4 29377.0 2509.05  26
  -1   2  -4 22423.1 2019.46  12
  -1   2  -4 28961.1 2142.90  25
  -1   2  -5 65454.7 3886.90  12
  -1   2  -5 68691.0 3570.62  25
  -1   2  -5 68093.3 4140.43  26
  -1   2  -6 41139.0 3113.90  25
  -1   2  -6 55319.9 3874.45  12
  -1   2  -7 1327.59 1002.30  12
  -1   2  -7 1335.69 843.227  25
  -1   2  -7 1759.28 809.974  27
  -1   2  -8 1366.58 1020.16  12
  -1   2  -8-289.485 662.335  27
   1   2  13 108.819 256.086  17
   1   3 -13 1771.53 332.095  30
   1   3  -7 1672.30 1012.97  25
   1   3  -7 729.513 758.369  27
   1   3  -6 10214.0 1727.81  27
   1   3  -6 8947.04 1598.06  25
  -1   3   6 9805.10 1389.93  23
  -1   3   5 20722.3 1817.66  23
   1   3  -5 12557.6 1706.83  25
   1   3  -4 45387.0 2861.49  25
   1   3  -4 36651.6 3547.02  26
  -1   3   4 43899.5 2634.23  23
  -1   3   3 9675.05 1350.75  23
   1   3  -3 9184.94 1222.32  25
   1   3  -3 7202.49 1506.99  26
   1   3  -2 54570.5 3421.50  26
   1   3  -2 58221.8 2834.95  25
  -1   3   2 50797.8 2991.93  23
   1   3  -1 62958.0 3451.31  26
  -1   3   0 23290.1 2304.10  26
   1   3   0 23647.5 2042.23  26
   1   3   1 29491.3 2287.56  26
  -1   3  -1 27258.6 2536.93  26
   1   3   2 13883.9 1549.89  23
  -1   3  -2 14217.8 1714.10  25
  -1   3  -2 14647.0 2017.14  26
  -1   3  -3 12929.1 1674.32  25
   1   3   3 13811.3 1527.85  23
  -1   3  -3 12005.3 1984.49  26
  -1   3  -4 16920.3 2005.12  25
  -1   3  -4 16830.2 2481.60  26
  -1   3  -5 36680.7 3731.98  26
  -1   3  -5 32391.9 2924.95  25
  -1   3  -6 30589.2 3067.52  25
  -1   3  -7 2611.94 1164.82  27
   1   4 -12 504.689 189.825  30
   1   4  -3 32936.8 3054.49  27
  -1   4   2 17310.8 2036.05  23
  -1   4   1 9833.27 1691.06  26
  -1   4   1 7563.89 1458.49  23
  -1   4   0 20506.6 2502.42  26
   1   4   1 6912.33 1400.25  23
  -1   4  -1 9127.34 1733.49  26
  -1   4  -2 1935.46 1191.50  26
  -2  -5   9 1476.54 247.887  10
   2  -5  -9 589.624 167.386  21
  -2  -5   8 2998.34 389.437  10
   2  -5  -8 1666.17 287.913  21
  -2  -5   7 9681.89 751.737  10
   2  -5  -7 8111.51 627.539  21
  -2  -5   6 8821.91 747.582  10
   2  -5  -6 8718.63 667.309  21
   2  -5  -5 15595.5 895.820  21
  -2  -5   5 16665.2 1033.61  10
  -2  -5   4 4984.16 599.706  10
   2  -5  -4 5040.29 547.250  21
   2  -5  -3 1334.87 475.483   5
  -2  -5   3 728.410 335.777  10
   2  -5  -3 798.397 342.207  21
  -2  -5   2 6057.07 594.560  10
   2  -5  -2 5822.51 677.518   5
   2  -5  -2 6139.29 583.004  21
  -2  -5   1 407.565 286.438  10
   2  -5  -1 522.237 416.249   5
   2  -5  -1 939.434 372.985  21
  -2  -5   0 694.303 282.052  10
   2  -5   0 959.156 480.836   5
  -2  -5  -1 9497.47 622.213  10
  -2  -5  -1 9448.78 628.300  21
   2  -5   2 602.203 423.852   5
  -2  -5  -2 453.044 249.674  21
   2  -5   2 421.097 244.437  10
  -2  -5  -2 891.968 409.382  22
  -2  -5  -3 8053.06 566.932  21
   2  -5   3 8781.61 688.196  10
   2  -5   4 2222.59 387.191  10
  -2  -5  -4 2171.56 317.658  21
  -2  -5  -4 3205.03 500.854  22
  -2  -5  -5 290.479 271.419  22
  -2  -5  -5 224.482 186.721  21
   2  -5   5-69.2857 240.208  10
   2  -5   6 1841.58 312.368  10
   2  -5   7 1365.04 224.792  10
  -2  -4  12 1067.91 221.576  10
   2  -4 -12 606.094 219.949  21
   2  -4 -11 1144.78 362.285  21
  -2  -4  11 1555.46 365.481  10
   2  -4 -10 2022.05 459.846  21
  -2  -4  10 2891.92 542.197  10
  -2  -4   9 1681.97 516.457  10
  -2  -4   9 2121.63 495.104  16
  -2  -4   8 1168.47 524.134  10
  -2  -4   8 1020.63 454.461  16
   2  -4  -8 1549.76 467.502  22
  -2  -4   7 8091.00 817.385  16
   2  -4  -7 9331.84 887.453  22
  -2  -4   7 5796.75 888.159  10
   2  -4  -7 6951.32 879.023  21
   2  -4  -6 3302.19 716.693  21
  -2  -4   6 2726.48 673.327  10
   2  -4  -6 3216.61 618.093  22
  -2  -4   5 9900.39 1059.55  10
   2  -4  -5 8605.52 891.656  22
  -2  -4   5 8894.03 869.792   5
   2  -4  -5 8268.11 995.449  21
   2  -4  -5 9196.42 872.736   5
   2  -4  -4 13640.0 1154.41   5
   2  -4  -4 14741.9 1123.48  22
  -2  -4   4 18071.2 1314.52  10
  -2  -4   4 17479.1 1179.65   5
   2  -4  -4 15873.6 1263.88  21
  -2  -4   3 11646.9 1027.35  10
  -2  -4   3 8505.31 1679.96  14
  -2  -4   3 11158.7 1003.98   5
   2  -4  -3 11030.5 1014.44   5
   2  -4  -3 12198.2 1048.40  21
   2  -4  -3 10904.8 985.331  22
   2  -4  -2 7613.34 886.284   5
  -2  -4   2 7749.00 861.787   5
   2  -4  -2 8826.95 873.284  21
  -2  -4   2 7594.07 803.443  10
  -2  -4   2 6871.94 622.858  21
  -2  -4   1 4081.29 716.469   5
   2  -4  -1 4445.02 634.444  21
  -2  -4   1 3663.16 627.615  22
   2  -4  -1 3914.56 712.895   5
  -2  -4   1 4064.40 616.959  10
  -2  -4   1 4005.90 551.161  21
   2  -4   0 14443.2 944.523  21
  -2  -4   0 14732.1 1010.23  10
  -2  -4   0 13061.0 1032.14  22
   2  -4   0 15838.3 1177.86   5
  -2  -4   0 14049.3 923.481  21
  -2  -4   0 17267.9 1239.51   5
  -2  -4  -1 190.120 388.616  21
   2  -4   1 271.161 366.337  10
   2  -4   1 276.052 482.719   5
   2  -4   1-127.600 339.746  21
  -2  -4  -1-68.4878 360.943  10
  -2  -4  -1-368.401 503.004  22
  -2  -4  -1-129.486 337.772  20
  -2  -4  -2 2423.24 454.303  10
  -2  -4  -2 2702.80 625.601  22
   2  -4   2 2341.96 632.752   5
  -2  -4  -2 2376.31 476.198  20
   2  -4   2 2408.20 580.723  10
  -2  -4  -2 2672.12 582.743  21
   2  -4   3 1246.27 451.900  19
  -2  -4  -3 1252.76 557.850  22
  -2  -4  -3 1028.92 409.602  20
   2  -4   3 2042.96 593.501   5
  -2  -4  -3 739.610 442.944  21
   2  -4   3 991.863 508.100  10
  -2  -4  -3 635.818 301.646  10
  -2  -4  -4 20465.0 1402.60  22
  -2  -4  -4 15428.9 1119.10  21
   2  -4   4 19636.0 1279.76   5
   2  -4   4 17004.5 1357.47  10
  -2  -4  -4 16130.1 1156.33  20
   2  -4   4 16440.3 1029.53  19
  -2  -4  -5 4471.10 740.861  22
   2  -4   5 3374.66 603.299   5
   2  -4   5 3939.57 624.434  19
  -2  -4  -5 2784.59 578.362  21
  -2  -4  -6 6213.77 800.722  22
   2  -4   6 5238.77 679.258  19
  -2  -4  -7 2383.67 533.420  22
   2  -4   7 1959.50 509.493  19
  -2  -4  -8 83.6083 307.734  22
   2  -4   8 496.130 402.836  10
   2  -4   8 182.027 335.046  19
  -2  -4  -8 51.0175 262.020  21
  -2  -4  -9 4064.93 420.585  22
   2  -4   9 4550.22 532.213  16
   2  -4   9 2541.74 510.788  10
  -2  -4  -9 1889.13 305.680  21
   2  -4  10 1058.70 294.478  10
   2  -4  10 2537.87 340.914  16
   2  -3 -14 1689.11 220.693   8
  -2  -3  14 1483.85 273.289  16
  -2  -3  13 39.5183 207.030  10
   2  -3 -13 287.278 227.368   8
  -2  -3  13 30.0759 287.082  16
   2  -3 -12 5606.18 522.917   8
  -2  -3  12 6109.22 702.929  16
   2  -3 -11 2395.98 444.022   8
  -2  -3  11 2089.57 612.992  16
   2  -3 -10 606.375 375.964   8
   2  -3  -9 7470.73 702.690   8
   2  -3  -9 9000.34 827.565  22
   2  -3  -8 15418.2 1086.02  22
  -2  -3   8 16736.3 1066.46  19
   2  -3  -7 35620.0 1321.03   8
   2  -3  -7 32634.6 3498.61   3
   2  -3  -7 44387.6 1769.01  22
  -2  -3   7 41437.7 1571.94  19
  -2  -3   6 5220.17 624.047  19
   2  -3  -6 5545.76 1559.63   3
   2  -3  -6 5228.34 727.772  22
   2  -3  -5 20660.8 2791.81   3
  -2  -3   5 14141.0 2203.65  14
   2  -3  -4 2122.66 1072.07   3
  -2  -3   4 2000.25 919.583  14
   2  -3  -3 61836.8 4214.62   3
  -2  -3   3 50393.4 3758.51  14
   2  -3  -2 17475.9 2155.76   3
  -2  -3   2 14270.8 1944.32  14
  -2  -3   1 41890.9 3231.37  14
   2  -3  -1 44905.5 3206.20   3
  -2  -3   0 42247.0 3460.29  14
   2  -3   0 42019.7 3119.05   3
  -2  -3   0 42273.1 3009.05   3
  -2  -3  -1 21399.3 2703.22  14
  -2  -3  -1 24472.8 2354.80   3
   2  -3   2 4836.81 1208.51   2
  -2  -3  -2 5193.74 1240.04   3
  -2  -3  -3 43745.1 3317.89   3
   2  -3   3 45064.3 3854.53   2
  -2  -3  -4 41873.3 3382.35   3
   2  -3   4 44172.2 3960.87   2
   2  -3   4 49195.3 1874.76   5
   2  -3   4 46498.8 1619.80  19
  -2  -3  -4 46097.2 1985.20  22
  -2  -3  -4 46107.1 1694.96  20
   2  -3   5 14500.8 2581.57   2
   2  -3   5 17905.9 984.293   7
   2  -3   5 17069.6 1071.99  19
  -2  -3  -5 18784.4 1184.23  20
  -2  -3  -5 19251.8 1389.67  22
  -2  -3  -6 8507.70 971.277  22
  -2  -3  -6 7637.76 849.876  20
   2  -3   6 8379.48 750.688   7
   2  -3   6 7855.86 816.851  19
   2  -3   7 3940.38 598.027   7
  -2  -3  -7 4068.09 750.710  22
   2  -3   7 3927.01 656.988  19
   2  -3   8 470.508 424.013   7
   2  -3   8 974.396 532.878  19
  -2  -3  -8-18.8992 317.456   8
  -2  -3  -8 162.314 436.803  22
  -2  -3  -9 11310.3 713.755   8
  -2  -3  -9 9647.74 817.874  22
   2  -3   9 11473.5 942.187  19
  -2  -3 -10 158.687 251.938   8
   2  -3  10 667.398 385.202   7
  -2  -3 -11 283.267 210.402   8
   2  -3  12 6911.15 508.595  16
   2  -3  12 2648.45 394.346  10
  -2  -2  15 2158.80 288.951  16
   2  -2 -15 2075.99 278.315   8
  -2  -2  14 120.759 279.551  16
   2  -2 -14-102.478 266.667   8
  -2  -2  13 3929.89 611.490  16
   2  -2 -13 4410.96 540.687   8
  -2  -2  12 4415.20 702.227  16
   2  -2 -12 4396.57 577.498   8
   2  -2 -11 24112.1 1200.98   8
   2  -2 -10 26849.7 1259.15   8
  -2  -2  10 25471.6 1266.10   7
   2  -2  -9 4986.76 595.553   8
  -2  -2   9 5185.61 647.280  19
  -2  -2   9 5615.69 643.619   7
   2  -2  -9 6907.88 1828.96   1
   2  -2  -8 6477.32 1618.62   1
  -2  -2   7 2927.24 1293.86  14
   2  -2  -7 4529.40 1301.53   1
   2  -2  -6 77813.3 4227.85   1
  -2  -2   6 49700.7 4000.97  14
  -2  -2   5 21221.4 2753.87  14
   2  -2  -5 32723.2 2543.36   1
   2  -2  -4 33687.9 2289.35   1
   2  -2  -4 24491.5 1974.45   2
  -2  -2   4 28388.3 3128.61  14
   2  -2  -3 63315.4 2727.92   1
  -2  -2   3 67065.5 4247.30  14
   2  -2  -3 59920.9 2807.08   2
   2  -2  -2 13218.5 1248.35   1
  -2  -2   2 13637.9 1011.61   2
   2  -2  -2 18055.7 1458.10   2
   2  -2  -2 16994.5 1822.94   3
  -2  -2   2 16527.0 2034.91  14
   2  -2  -1 15925.5 1635.48   3
   2  -2  -1 15389.1 1072.69   1
  -2  -2   1 14909.3 1757.93  14
  -2  -2   1 16462.4 1523.40   3
   2  -2  -1 16955.3 1465.82   2
   2  -2   0 7165.93 1109.44   3
   2  -2   0 8840.76 1249.51   2
  -2  -2   0 7664.26 1127.72   3
  -2  -2   0 6193.54 1204.92  14
  -2  -2  -1 26238.8 2253.55  14
  -2  -2  -1 29891.2 2054.68   3
   2  -2   1 26817.1 2038.04   3
   2  -2   1 28389.2 2179.68   2
   2  -2   2 13580.9 1671.71   2
  -2  -2  -2 13190.3 1549.29   3
  -2  -2  -2 13399.9 1865.08  14
  -2  -2  -3 14834.6 1768.52   3
   2  -2   3 15935.0 1985.44   2
  -2  -2  -4 16329.1 1894.76   3
   2  -2   4 19009.7 2370.12   2
   2  -2   5 40908.1 3903.67   2
   2  -2   6 9994.58 2192.14   2
   2  -2   7 3116.32 556.160  19
   2  -2   7 2587.26 1350.49   2
   2  -2   7 4200.83 570.615   7
  -2  -2  -7 2982.79 675.852  22
   2  -2   8 14779.0 988.298   7
  -2  -2  -8 14378.3 915.353  11
   2  -2   8 12701.3 955.712  19
  -2  -2  -8 12047.5 1060.58  22
   2  -2   9 1786.35 496.232   7
  -2  -2  -9 1938.01 440.652  11
   2  -2   9 2124.81 541.964  19
  -2  -2 -10 3651.55 554.961   8
   2  -2  10 3570.19 588.926   7
   2  -2  10 3210.93 564.510  19
  -2  -2 -11 1998.07 450.277   8
   2  -2  11 1461.24 426.474   7
  -2  -2 -12 151.549 279.225   8
  -2  -2 -13 837.385 234.728   8
   2  -2  13 1011.12 258.183  16
   2  -1 -16 1057.11 187.823   8
  -2  -1  16 654.124 225.458  17
  -2  -1  15 1140.82 396.187  17
   2  -1 -15 1305.10 298.214   8
  -2  -1  14 4490.02 735.853  17
   2  -1 -14 4594.41 524.371   8
  -2  -1  13 3615.58 553.311  16
  -2  -1  13 4740.46 854.997  17
   2  -1 -13 5211.74 611.546   8
   2  -1 -12 51904.6 1700.87   8
  -2  -1  12 47948.4 1851.95  16
   2  -1 -11 15781.1 966.170   8
  -2  -1  11 13194.9 911.113   7
   2  -1 -10 5098.17 590.604   8
  -2  -1  10 4518.97 553.001   7
   2  -1  -9 20808.1 2749.07   1
   2  -1  -8 40174.8 3442.02   1
   2  -1  -7 6045.95 1453.55   1
   2  -1  -6 64604.1 3546.66   1
   2  -1  -5 110505. 4121.18   1
   2  -1  -4 104073. 3721.72   1
   2  -1  -4 112789. 3467.59  13
   2  -1  -4 105877. 3506.70   2
   2  -1  -3 437058. 6314.59   2
   2  -1  -2 25632.1 1426.15   2
  -2  -1   2 24446.5 665.132  24
   2  -1  -1 309351. 4984.81   2
  -2  -1   0 223331. 3489.64   3
   2  -1   0 232432. 4611.38   2
   2  -1   0 230271. 3807.97   3
  -2  -1  -1 344243. 4762.47   3
  -2  -1  -1 329242. 5575.73  14
   2  -1   1 335902. 5956.63   2
  -2  -1  -2 23806.2 1785.86  14
  -2  -1  -2 25216.0 1762.14  15
  -2  -1  -2 22901.1 1668.17   1
  -2  -1  -3 5627.34 1084.24   1
  -2  -1  -3 5190.01 1112.04  15
  -2  -1  -4 19529.7 2007.05   1
  -2  -1  -4 13914.2 1743.31  15
  -2  -1  -4 18857.4 1583.00  12
  -2  -1  -5 127065. 4428.80  12
  -2  -1  -5 132613. 4897.99  15
  -2  -1  -6 1747.37 919.721  15
  -2  -1  -6 3361.87 1194.89   1
  -2  -1  -6 2920.81 940.136  12
  -2  -1  -7 32619.0 2746.72  12
  -2  -1  -7 21581.2 2583.31  15
  -2  -1  -8 12333.1 871.318  11
   2  -1   8 11257.9 812.071  19
  -2  -1  -9 1934.95 492.430  11
   2  -1   9 1875.19 470.017  19
   2  -1   9 387.874 872.077   2
   2  -1   9 1965.31 476.898   7
   2  -1  10 428.559 369.671   7
  -2  -1 -10 429.877 414.882  11
   2  -1  11 482.510 374.238   7
  -2  -1 -11 393.386 425.347  11
  -2  -1 -12 1779.03 435.246   8
   2  -1  12 1820.85 389.115   7
   2  -1  13 380.339 360.141  17
  -2  -1 -13 401.975 289.841   8
  -2  -1 -14 1084.62 209.933   8
   2  -1  14 632.549 247.756  17
  -2   0  16-154.251 252.488  17
  -2   0  15 557.998 435.823  17
   2   0 -15 235.693 235.265   8
   2   0 -14 2379.47 395.577   8
  -2   0  14 2485.41 705.252  17
   2   0 -13 82.0928 330.086   8
   2   0 -12 12337.0 845.824   8
   2   0 -11 31305.0 1266.26   8
   2   0 -11 43509.3 4368.20   1
   2   0 -10 131743. 6851.41   1
   2   0  -9 7748.81 1683.73   1
   2   0  -8 107309. 5227.10   1
   2   0  -7 55365.6 3487.37   1
   2   0  -6 9469.87 1486.64   1
   2   0  -6 3939.16 692.902  15
   2   0  -5 29545.4 2083.32   1
   2   0  -5 16807.5 886.156  15
   2   0  -4 367068. 6700.69  13
   2   0  -4 382331. 6420.40   1
   2   0  -3 7713.29 887.633  13
  -2   0   2 5657.56 502.950  23
   2   0  -2 5278.47 590.529   2
   2   0  -1 6690.03 546.982   2
  -2   0   1 10016.1 455.668  23
  -2   0   0 10622.5 360.843  23
   2   0   0 13098.2 857.167   2
  -2   0  -1 2775.37 356.552  14
  -2   0  -1 3711.33 377.804  26
  -2   0  -1 4195.53 478.178  25
  -2   0  -2 2289.90 667.259  12
  -2   0  -2 1523.48 491.343  25
  -2   0  -3 305669. 5983.70  12
  -2   0  -3 304127. 6154.02   1
  -2   0  -4 9394.76 1393.50  12
  -2   0  -4 9026.78 734.217  27
  -2   0  -4 10507.3 1492.60   1
  -2   0  -5 193152. 6140.98  12
  -2   0  -5 199647. 6350.86   1
  -2   0  -6 14987.5 2074.86   1
  -2   0  -6 14018.5 1925.16  12
  -2   0  -7 12113.3 1976.56  12
  -2   0  -8 12682.9 2123.63  12
  -2   0  -8 11019.6 824.406  11
  -2   0  -9 17791.8 1086.03  11
  -2   0  -9 19459.7 2721.60  12
  -2   0 -10 30593.3 1440.04  11
  -2   0 -11 3588.91 614.990  11
  -2   0 -13 8695.43 588.200   8
  -2   0 -14 1091.29 193.983   8
   2   0  14 1238.81 353.261  17
  -2   1  16 552.126 219.317  17
  -2   1  15 590.700 381.880  17
  -2   1  14 3412.13 665.211  17
  -2   1  13 4098.07 779.125  17
   2   1 -13 4523.55 555.988  30
   2   1 -11 12981.5 2490.48  12
   2   1 -10 6828.22 1687.72   1
   2   1  -9 18399.7 2320.13   1
   2   1  -8 36845.3 2913.86   1
   2   1  -7 4990.30 962.847  27
   2   1  -7 5995.49 1242.47   1
  -2   1   6 51070.5 2375.92  23
   2   1  -6 54176.5 2565.71  27
  -2   1   5 122578. 3366.65  23
   2   1  -5 120934. 3682.40   1
   2   1  -4 112490. 3138.31  27
   2   1  -4 96714.0 2970.05   1
  -2   1   4 116617. 2838.48  23
   2   1  -4 103415. 2797.40  25
   2   1  -3 451175. 5671.73  27
  -2   1   3 459892. 5267.88  23
   2   1  -2 25593.2 1415.21  13
   2   1  -2 28267.8 926.325  25
   2   1  -2 27269.8 1455.78  26
  -2   1   2 28351.4 1321.83  23
   2   1  -1 320124. 3665.56  26
  -2   1   1 316435. 5239.64  24
   2   1  -1 312262. 3477.22  13
  -2   1   0 250431. 4581.32  24
   2   1   0 225493. 2511.87  26
   2   1   1 314478. 2205.36  27
  -2   1  -1 318427. 5390.79  24
  -2   1  -2 25429.8 1574.24  26
  -2   1  -2 21375.5 1675.62  12
   2   1   2 25187.2 816.239  23
  -2   1  -2 24533.0 1470.11  25
  -2   1  -3 7480.61 1014.25  25
  -2   1  -3 5408.03 1167.15  12
  -2   1  -3 7093.92 1022.50  26
   2   1   3 7616.89 567.049  23
  -2   1  -4 17913.9 1924.54  12
  -2   1  -4 18761.8 1825.23  26
  -2   1  -4 17240.6 1619.65  25
  -2   1  -5 109022. 4317.55  25
  -2   1  -5 139034. 5574.31  12
  -2   1  -6 2265.85 1149.89  12
  -2   1  -6 2385.37 689.881  27
  -2   1  -6 1286.47 729.717  25
  -2   1  -7 40205.9 3582.74  12
  -2   1  -8 13978.1 911.081  11
  -2   1  -8 15032.4 2512.56  12
  -2   1  -9 1620.78 482.838  11
  -2   1 -10 674.267 447.701  11
   2   1  14 713.680 252.681  17
  -2   2  14-241.452 294.804  17
   2   2 -14 52.9011 262.935  30
  -2   2  13 2471.95 522.340  17
  -2   2  12 2754.12 630.261  17
  -2   2  11 17243.5 1368.86  17
   2   2 -10 26993.8 3386.84  12
   2   2  -9 5505.82 1708.21  12
   2   2  -9 4538.15 1231.94  27
   2   2  -8 4770.12 1106.77  27
  -2   2   8 3142.23 928.292  23
   2   2  -7 3057.57 873.177  27
  -2   2   7 3724.14 895.448  23
   2   2  -6 61550.3 3251.45  27
  -2   2   6 60007.1 2909.01  23
  -2   2   5 23119.2 1666.33  23
   2   2  -5 21228.7 1802.77  25
   2   2  -5 26854.5 2143.51  27
   2   2  -4 30040.6 1849.16  25
  -2   2   4 30647.2 1891.15  23
   2   2  -3 58355.7 3098.46  26
   2   2  -3 62318.3 2249.98  25
  -2   2   3 64588.6 2775.72  23
   2   2  -2 13366.5 1303.13  26
  -2   2   2 12041.7 1461.44  24
   2   2  -2 13493.1 1018.40  25
  -2   2   1 11261.1 1203.56  24
   2   2  -1 11861.3 1133.12  26
   2   2   0 5437.53 759.165  26
  -2   2   0 4447.96 837.439  24
  -2   2  -1 27926.9 2202.67  26
   2   2   2 13556.1 1128.37  23
  -2   2  -2 14457.6 1662.42  26
  -2   2  -3 18155.0 1727.58  25
   2   2   3 16932.6 1145.45  23
  -2   2  -3 16775.9 1895.31  26
  -2   2  -4 25175.4 2430.29  26
  -2   2  -4 25203.8 2113.57  25
  -2   2  -5 43403.1 3480.18  26
  -2   2  -5 42791.1 3040.11  25
  -2   2  -6 9772.74 1753.58  25
  -2   2  -7 3156.89 1153.03  25
  -2   2  -7 2288.52 870.309  27
   2   2  12 400.023 327.009  17
   2   3 -14 1252.73 248.116  30
   2   3  -8 12278.9 1909.65  27
   2   3  -7 43025.4 3359.12  27
  -2   3   7 34246.2 2697.93  23
  -2   3   6 4237.75 984.810  23
   2   3  -6 5527.92 1306.43  27
   2   3  -5 22237.8 2349.22  27
  -2   3   5 19417.4 1806.44  23
  -2   3   4 1347.31 606.882  23
  -2   3   3 52146.7 3092.11  23
   2   3  -3 45618.6 3423.73  26
   2   3  -2 13349.3 1665.98  26
  -2   3   2 14037.6 1639.95  23
   2   3  -1 48153.0 2823.75  26
  -2   3   0 43512.5 3293.57  26
  -2   3  -1 21588.4 2396.24  26
   2   3   2 3593.86 889.444  23
  -2   3  -2 4603.05 1128.08  25
  -2   3  -2 3994.39 1235.94  26
  -2   3  -3 42932.1 3661.55  26
  -2   3  -3 42594.2 3121.56  25
  -2   3  -4 48640.1 4123.54  26
  -2   3  -4 44155.8 3321.43  25
  -2   3  -5 12777.1 2348.95  26
  -2   3  -5 13220.3 2011.83  25
  -2   3  -6 5686.60 1506.75  25
   2   4 -12 1227.24 276.036  30
   2   4  -3 13626.2 1909.39  27
  -2   4   2 6443.98 1393.20  26
  -2   4   1 2152.79 782.425  23
  -2   4   1 3379.93 1113.40  26
  -2   4   0 15105.0 2042.29  25
  -2   4   0 15149.8 2262.30  26
  -2   4  -1-643.228 985.834  26
  -2   4  -1-778.873 855.691  25
  -3  -5   9 650.359 209.597  10
   3  -5  -9 160.804 150.446  21
  -3  -5   8 691.216 261.074  10
   3  -5  -8-168.233 197.075  21
  -3  -5   7 2364.07 422.735  10
   3  -5  -7 914.619 285.966  21
  -3  -5   6 6381.49 641.418  10
   3  -5  -6 5150.68 529.806  21
  -3  -5   5 1517.70 392.975  10
   3  -5  -5 1174.86 358.721  21
  -3  -5   4 952.082 351.802  10
   3  -5  -4 887.291 373.483   5
   3  -5  -4 875.422 351.953  21
  -3  -5   3 321.098 306.460  10
   3  -5  -3 797.443 342.913  21
   3  -5  -3 495.590 387.132   5
   3  -5  -2 2340.33 506.098   5
   3  -5  -2 2878.62 439.433  21
  -3  -5   2 1560.21 368.902  10
  -3  -5   1 5176.24 524.308  10
   3  -5  -1 5954.75 696.100   5
   3  -5   0 1220.54 473.236   5
  -3  -5   0 1073.44 318.495  10
  -3  -5  -1 1618.34 313.932  10
  -3  -5  -1 1689.96 423.368  22
   3  -5   2 2727.35 496.320   5
  -3  -5  -2 1568.44 273.624  21
  -3  -5  -2 1804.31 418.250  22
   3  -5   3 1473.07 406.155   5
  -3  -5  -3 860.279 372.522  22
   3  -5   3 627.618 258.057  10
  -3  -5  -4 1087.22 325.292  22
   3  -5   4 716.335 239.943  10
  -3  -5  -5 8306.28 569.150  22
   3  -5   5 6099.58 466.275  10
   3  -4 -12-70.2968 209.285  21
  -3  -4  12 309.652 212.470  16
  -3  -4  11 413.537 293.066  16
   3  -4 -11-206.158 310.755  21
  -3  -4  11 654.344 291.449  10
  -3  -4  10 2130.17 484.392  10
   3  -4 -10 857.706 414.452  21
   3  -4  -9 8.75341 437.276  21
  -3  -4   9-64.4378 361.986  16
  -3  -4   9 311.381 380.451  10
   3  -4  -8 4797.86 737.141  21
  -3  -4   8 6024.45 861.250  10
   3  -4  -7 37333.0 1820.79  21
  -3  -4   7 36957.9 1960.00  10
   3  -4  -6 21673.4 1424.03  21
  -3  -4   6 23852.1 1549.55  10
   3  -4  -5 24745.3 1515.69  21
  -3  -4   5 27356.3 1583.88  10
   3  -4  -5 24929.9 1362.71   5
   3  -4  -4 18750.0 1286.52  21
  -3  -4   4 19312.1 1305.01  10
   3  -4  -4 17309.6 1207.90   5
  -3  -4   3 27670.6 1473.62  10
  -3  -4   3 27327.7 1507.52   5
   3  -4  -3 28135.8 1469.13  21
   3  -4  -3 27420.1 1506.95   5
  -3  -4   2 6091.18 1640.54  14
  -3  -4   2 6631.66 595.780  21
   3  -4  -2 7301.23 858.216   5
  -3  -4   2 6616.12 771.399  10
   3  -4  -2 7357.51 764.620  21
  -3  -4   1 4502.73 637.757  10
   3  -4  -1 5606.19 821.372   5
  -3  -4   1 4262.12 633.939  22
  -3  -4   1 4176.16 547.375  20
  -3  -4   1 4873.27 558.926  21
   3  -4  -1 5138.45 625.306  21
  -3  -4   0 5392.54 757.947  22
   3  -4   0 6602.44 670.423  21
  -3  -4   0 6218.04 661.382  20
  -3  -4   0 5782.48 682.797  10
  -3  -4   0 6144.47 628.682  21
   3  -4   0 5937.84 830.296   5
   3  -4   1 5228.86 685.003  10
  -3  -4  -1 6127.85 675.474  20
  -3  -4  -1 5699.15 653.522  10
  -3  -4  -1 5929.27 845.287  22
   3  -4   1 6808.69 906.227   5
   3  -4   1 6637.09 708.048  21
  -3  -4  -1 6546.09 680.275  21
   3  -4   2 2669.42 531.836  19
  -3  -4  -2 2788.93 529.883  21
  -3  -4  -2 2600.23 678.238  22
  -3  -4  -2 2516.31 532.287  20
  -3  -4  -2 2640.91 488.595  10
   3  -4   2 2184.21 554.125  10
   3  -4   2 2799.05 687.142   5
   3  -4   3 32551.2 1674.00   5
  -3  -4  -3 31272.7 1720.25  22
   3  -4   3 26043.2 1278.55  19
  -3  -4  -3 28745.1 1250.61  10
  -3  -4  -3 26313.9 1446.70  20
  -3  -4  -3 22065.5 1236.77  21
   3  -4   3 28353.9 1600.83  10
  -3  -4  -4 23261.8 1470.03  22
  -3  -4  -4 20249.2 1333.40  20
   3  -4   4 24887.7 1420.53   5
   3  -4   4 21305.6 1173.01  19
   3  -4   5 23823.5 1218.68   5
  -3  -4  -5 25808.1 1462.88  22
   3  -4   6 351.074 424.090  19
  -3  -4  -6 513.563 441.377  22
  -3  -4  -6 126.538 286.004  21
   3  -4   7 1633.30 453.370  19
  -3  -4  -7 1176.65 417.189  22
   3  -4   8 2117.74 425.194  19
  -3  -4  -8 2151.86 385.909  22
   3  -4   8 1506.49 445.694  10
   3  -4   9 2024.34 362.374  16
   3  -4   9 1015.38 318.802  10
   3  -3 -14-27.1992 169.192   8
  -3  -3  14 30.4653 215.670  16
   3  -3 -13 1956.26 332.414   8
   3  -3 -13 819.591 237.526   9
  -3  -3  13 2337.02 482.487  16
  -3  -3  13 1569.13 325.799  10
  -3  -3  12 723.873 435.371  16
   3  -3 -12 737.396 310.728   8
  -3  -3  12 799.881 363.550  10
   3  -3 -11 3580.40 508.895   8
  -3  -3  11 3470.83 663.307  16
  -3  -3  11 2102.47 557.305  10
  -3  -3  10 3222.84 697.824  16
   3  -3 -10 3130.62 507.344   8
  -3  -3  10 2030.90 614.351  10
   3  -3  -9 2312.41 485.717   8
  -3  -3   9 2435.52 652.865  16
   3  -3  -9 1881.42 475.681  22
   3  -3  -8 6594.81 666.097   8
   3  -3  -8 7901.23 815.289  22
  -3  -3   7 46164.4 1617.10  19
  -3  -3   7 41680.9 2102.32  10
   3  -3  -7 43357.4 1443.70   8
   3  -3  -6 139660. 2999.61  22
  -3  -3   6 138192. 3578.63  10
   3  -3  -6 143605. 2650.00   9
   3  -3  -5 3466.91 1336.74   3
  -3  -3   5 2651.79 1254.49  14
  -3  -3   4 10336.6 2019.71  14
   3  -3  -4 12610.2 2120.79   3
  -3  -3   3 10668.4 1914.68  14
   3  -3  -3 12987.0 2009.97   3
  -3  -3   2 23701.3 2589.44  14
   3  -3  -2 26042.1 2554.27   3
   3  -3  -1 6442.08 1312.25   3
  -3  -3   1 5795.52 1359.87  14
   3  -3   0 79067.7 4372.16   3
   3  -3   0 79367.7 4021.01   2
  -3  -3  -1 61980.9 4727.39  14
  -3  -3  -1 66884.4 3841.86   3
   3  -3   1 66714.6 4035.08   2
  -3  -3  -2 1683.52 780.811   3
   3  -3   2 2048.45 884.529   2
  -3  -3  -3 64625.3 3945.56   3
  -3  -3  -3 60300.0 1874.86  10
  -3  -3  -3 63719.3 2387.80  22
  -3  -3  -3 61160.4 1975.97  20
   3  -3   3 62476.3 1882.73  19
   3  -3   3 65758.3 2223.89   5
   3  -3   4 18327.0 1118.30  19
  -3  -3  -4 17201.0 1357.47  22
   3  -3   4 14373.0 1224.99   5
   3  -3   4 16450.2 926.532   7
  -3  -3  -4 17517.2 1126.08  20
   3  -3   4 14330.2 2716.56   2
  -3  -3  -5 2614.74 703.049  22
   3  -3   5 3355.10 548.291   7
   3  -3   5 2609.34 575.520  19
  -3  -3  -5 2829.10 584.071  20
   3  -3   6 1699.68 461.002   7
  -3  -3  -6 1751.21 656.542  22
   3  -3   6 2083.53 573.914  19
  -3  -3  -6 1534.90 528.828  20
   3  -3   7 4234.61 602.598   7
  -3  -3  -7 3264.48 671.466  22
   3  -3   7 4162.19 697.942  19
  -3  -3  -8 152.610 309.540   8
   3  -3   8 328.774 392.694   7
  -3  -3  -8-231.127 427.776  22
   3  -3   8-50.4393 452.367  19
  -3  -3  -9 3679.19 421.999   8
  -3  -3  -9 3331.52 518.176  22
   3  -3   9 5460.96 613.551   7
   3  -3   9 4836.71 640.435  19
  -3  -3 -10 3182.67 336.756   8
   3  -3  10 4184.93 498.006   7
  -3  -3 -11 1747.71 228.780   8
  -3  -2  15 1792.16 298.098  16
   3  -2 -15 3349.95 359.034   8
  -3  -2  14-15.5594 314.771  16
   3  -2 -14-204.531 292.189   8
  -3  -2  13 17706.8 1166.20  16
   3  -2 -13 19374.9 1004.30   8
  -3  -2  12 8419.34 910.148  16
   3  -2 -12 8904.47 773.196   8
  -3  -2  12 7243.49 930.183  17
  -3  -2  11 9476.51 1016.72  16
   3  -2 -11 10225.6 823.864   8
   3  -2 -10 11733.2 854.581   8
   3  -2 -10 18279.7 2753.36   1
  -3  -2   9 5828.63 630.587   7
   3  -2  -9 6256.00 643.021   8
   3  -2  -9 7468.95 1772.31   1
  -3  -2   8 10798.5 2430.68  14
   3  -2  -8 18759.7 2489.63   1
   3  -2  -7 41545.2 3357.19   1
  -3  -2   7 24367.4 3282.41  14
   3  -2  -6 47207.4 3238.82   1
  -3  -2   6 32780.9 3498.22  14
  -3  -2   5 30410.4 3170.63  14
   3  -2  -5 34053.3 2526.42   1
   3  -2  -5 29489.2 2279.29   2
   3  -2  -4 17054.1 1732.93   1
   3  -2  -4 17589.3 1651.28   2
  -3  -2   4 22056.2 2623.35  14
   3  -2  -4 20866.1 1539.44  13
   3  -2  -3 13104.5 1445.55   1
  -3  -2   3 13535.3 2074.61  14
   3  -2  -3 13306.8 1398.17   2
   3  -2  -2 23745.4 1792.67   2
  -3  -2   2 24353.4 2370.56  14
   3  -2  -2 24356.1 2074.69   3
   3  -2  -1 744.328 517.952   2
  -3  -2   1 62.6776 880.764  14
   3  -2  -1 1654.98 799.502   3
   3  -2   0 37696.2 2295.77   3
  -3  -2   0 39325.5 2222.68   3
  -3  -2   0 35636.4 2618.57  14
   3  -2   0 43158.8 2786.17   2
  -3  -2  -1 25370.7 2362.27  14
  -3  -2  -1 31697.9 2048.64   3
   3  -2   1 32434.4 2600.26   2
   3  -2   2 57387.8 3675.42   2
  -3  -2  -2 51034.6 3665.11  14
  -3  -2  -2 50108.7 2709.13   3
  -3  -2  -3 2113.80 773.301   3
   3  -2   3 1749.10 836.941   2
  -3  -2  -3 2946.13 1316.41  15
   3  -2   4 12782.7 2201.82   2
  -3  -2  -4 17340.8 2570.61  15
  -3  -2  -5 16479.6 2485.70  15
   3  -2   5 16209.2 2653.43   2
   3  -2   6 1731.07 481.549  19
  -3  -2  -6 1949.74 505.435  20
  -3  -2  -6 1391.37 1130.81  15
   3  -2   6 1030.46 942.804   2
  -3  -2  -7 7133.45 695.404  11
   3  -2   7 6324.63 717.332  19
  -3  -2  -7 5604.79 827.469  22
  -3  -2  -8 4408.63 575.886  11
  -3  -2  -8 3086.85 669.839  22
   3  -2   8 5501.89 699.339   7
   3  -2   8 4257.66 664.638  19
  -3  -2  -9 3251.97 526.565  11
   3  -2   9 2927.00 563.221  19
   3  -2   9 3557.89 593.671   7
   3  -2  10 3101.46 531.653   7
   3  -2  10 2979.91 515.990  19
  -3  -2 -11 997.969 353.938   8
   3  -2  11 944.883 367.351   7
  -3  -2 -12-26.5432 221.134   8
  -3  -1  16 523.084 264.484  17
   3  -1 -16 631.680 198.746   8
   3  -1 -15 8213.58 578.607   8
  -3  -1  15 7697.46 820.041  17
   3  -1 -14 4319.03 527.651   8
  -3  -1  14 3002.37 454.271  16
  -3  -1  14 3809.76 747.033  17
  -3  -1  13 3385.38 812.248  17
  -3  -1  13 2750.22 528.164  16
   3  -1 -13 3992.45 559.926   8
  -3  -1  12 68062.2 2222.15  16
   3  -1 -12 72282.0 1988.22   8
   3  -1 -11 7856.12 724.198   8
  -3  -1  11 7369.46 809.521  16
  -3  -1  11 8138.81 1103.83  17
   3  -1 -10 27344.6 1187.77   8
  -3  -1  10 26355.9 1149.40   7
   3  -1  -9 2050.42 1160.02   1
   3  -1  -8 20562.8 2481.84   1
   3  -1  -7 21391.8 2325.15   1
   3  -1  -6 385984. 8643.95   1
   3  -1  -5 15941.7 1642.44   2
   3  -1  -5 16054.8 1604.71  13
   3  -1  -5 17932.3 1840.92   1
   3  -1  -4 45432.8 2345.17   2
  -3  -1   3 41120.6 1511.86  24
   3  -1  -3 45071.8 2189.60   2
   3  -1  -2 27518.6 1632.51   2
  -3  -1   2 27271.4 1055.15  24
   3  -1  -1 23515.0 1627.14   2
  -3  -1   1 29095.2 2002.31  14
  -3  -1   0 102454. 3522.89  14
  -3  -1   0 95615.5 2264.94   3
   3  -1   0 91245.9 2356.32   3
   3  -1   0 98207.9 3440.29   2
   3  -1   1 22566.7 1812.49   2
  -3  -1  -1 23705.5 1646.99  14
  -3  -1  -1 21416.3 1204.64   3
  -3  -1  -2 187216. 5194.49  14
   3  -1   2 189932. 5544.63   2
   3  -1   3 232163. 7121.25   2
  -3  -1  -3 227686. 6105.34  15
   3  -1   4 70030.9 4421.46   2
  -3  -1  -4 86027.1 3990.99  15
  -3  -1  -5 742.994 870.094  15
   3  -1   5 474.395 744.498   2
   3  -1   6 5238.73 1551.32   2
  -3  -1  -6 5895.35 1519.45  15
   3  -1   7 767.780 895.742   2
  -3  -1  -7 1476.36 1092.15  15
  -3  -1  -7 1022.71 407.500  11
   3  -1   8 1430.41 433.883  19
  -3  -1  -8 2470.86 533.657  11
   3  -1   8 1752.03 1159.38   2
   3  -1   9 5680.80 635.039  19
  -3  -1  -9 7978.99 803.171  11
   3  -1   9 6845.26 719.500   7
   3  -1  10 3213.63 522.642   7
  -3  -1 -10 4237.00 632.807  11
  -3  -1 -11 7374.28 722.692  11
   3  -1  11 6007.43 590.685   7
   3  -1  12 781.580 294.232   7
  -3  -1 -12 763.264 327.778   8
  -3  -1 -13 484.759 235.416   8
   3  -1  13 876.895 336.082  17
  -3   0  16 172.963 291.975  17
  -3   0  15 3804.19 673.666  17
   3   0 -15 4666.85 420.390   8
  -3   0  14 916.322 613.158  17
   3   0 -14 365.187 284.500   8
   3   0 -13 12250.9 811.299   8
  -3   0  13 16310.2 1455.90  17
   3   0 -12 46494.6 1531.84   8
   3   0 -11 45408.4 1477.41   8
   3   0 -11 63039.4 5002.74   1
   3   0 -10 27638.2 3155.51   1
   3   0  -9 56125.6 4154.23   1
   3   0  -8 2247.33 1081.85   1
   3   0  -7 2021.79 1015.01   1
   3   0  -6 158049. 5343.25   1
   3   0  -5 34857.7 2288.11   1
   3   0  -5 35116.8 2379.58  13
   3   0  -4 435.689 425.689   2
   3   0  -4 447.748 531.649  13
   3   0  -3 49902.7 2098.45   2
  -3   0   2 8947.31 668.036  23
  -3   0   2 10575.1 998.897  24
   3   0  -1 168885. 3358.83   2
  -3   0   1 173805. 2151.49  23
  -3   0   0 217403. 1976.76  23
  -3   0   0 231168. 3356.32  14
  -3   0  -1 3195.73 463.476  25
  -3   0  -1 3116.92 391.780  26
  -3   0  -1 2974.45 411.406  14
   3   0   1 3886.97 675.374   2
   3   0   2 602366. 8648.20   2
  -3   0  -2 619265. 6770.47  25
  -3   0  -3 216.678 581.246  25
  -3   0  -4 262614. 6773.15  12
  -3   0  -5 3487.28 1112.33  12
  -3   0  -6 7528.25 1542.31  12
   3   0   8 146.317 817.083   2
  -3   0  -8 287.579 384.896  11
  -3   0  -9 5507.05 716.836  11
  -3   0 -10 53802.8 1888.24  11
  -3   0 -11 2097.60 514.464  11
  -3   0 -13-199.738 222.843   8
  -3   1  16 721.947 285.382  17
  -3   1  15 6353.20 747.567  17
   3   1 -14 2996.73 458.859  30
  -3   1  14 3037.07 674.858  17
  -3   1  13 3663.59 796.289  17
   3   1 -13 2978.74 513.609  30
  -3   1  12 71647.6 2871.04  17
   3   1 -10 40267.1 3590.26   1
   3   1  -9 1695.27 902.109   1
   3   1  -8 20496.2 2215.15   1
   3   1  -7 21790.5 2081.34   1
  -3   1   7 19870.0 1719.41  23
  -3   1   6 371401. 6470.35  23
   3   1  -6 379860. 6568.05  27
  -3   1   5 18445.6 1481.16  23
   3   1  -5 16224.3 1369.06  27
   3   1  -5 17533.9 1614.02   1
   3   1  -4 46260.5 1997.13  27
  -3   1   4 48111.0 1932.43  23
   3   1  -3 36808.7 2093.56  13
  -3   1   3 40237.6 1665.59  23
  -3   1   2 26162.2 1835.51  24
   3   1  -2 26286.4 1211.91  27
   3   1  -2 29224.8 1497.02  13
  -3   1   2 27344.2 1350.72  23
   3   1  -1 28242.4 1133.00  27
  -3   1   1 24229.0 1686.23  24
   3   1   0 90590.0 1505.83   2
  -3   1   0 91895.6 3197.71  24
   3   1   1 18614.7 649.974  23
   3   1   1 23310.8 1017.56   2
  -3   1  -2 196615. 4451.44  25
  -3   1  -2 204763. 4775.71  26
   3   1   2 191581. 3650.26   2
  -3   1  -3 257541. 5777.27  26
  -3   1  -3 254846. 5472.22  25
  -3   1  -4 76333.3 3674.53  26
  -3   1  -4 75225.5 3454.26  25
  -3   1  -5 885.453 706.226  25
  -3   1  -6 6682.85 1266.16  25
  -3   1  -8 2465.16 510.094  11
  -3   1  -9 7666.37 779.930  11
  -3   1 -10 3947.97 605.045  11
   3   2 -15 2434.29 328.991  30
  -3   2  14 324.726 295.008  17
   3   2 -14-10.5597 292.231  30
  -3   2  13 12306.1 1008.99  17
  -3   2  12 5650.97 801.700  17
   3   2 -10 14901.0 2505.60  12
   3   2  -8 15086.2 1768.03  27
  -3   2   8 11490.8 1567.33  23
   3   2  -7 28580.1 2175.20  27
  -3   2   7 33550.8 2411.60  23
   3   2  -6 40992.2 2596.60  27
  -3   2   6 38168.1 2335.86  23
  -3   2   5 27079.0 1842.40  23
   3   2  -5 30305.4 2207.33  27
   3   2  -5 23396.0 1666.79  25
  -3   2   4 18928.8 1546.91  23
   3   2  -4 22310.2 1839.29  27
   3   2  -4 17615.9 1367.27  25
   3   2  -3 13143.0 1017.25  25
   3   2  -3 12458.4 1385.20  27
  -3   2   3 12779.4 1379.51  23
  -3   2   3 13837.1 1713.64  24
   3   2  -2 21849.2 1579.67  27
  -3   2   2 23265.2 1963.55  24
   3   2  -2 24097.3 1053.98  25
   3   2  -2 17683.1 1597.26  26
  -3   2   2 22434.9 1704.69  23
   3   2  -1 769.836 511.501  27
  -3   2   1 213.815 477.770  24
   3   2  -1 357.378 401.353  26
  -3   2   0 36707.5 2322.89  24
   3   2   0 32231.0 1600.76  27
  -3   2  -1 28366.2 2342.05  26
  -3   2  -2 50344.7 3110.88  26
  -3   2  -2 52420.6 2956.44  25
  -3   2  -3 3151.52 916.610  25
  -3   2  -3 2826.05 987.826  26
  -3   2  -4 14625.7 1770.60  25
  -3   2  -4 15853.7 2037.48  26
  -3   2  -5 14516.5 1978.62  25
  -3   2  -5 13538.7 2103.32  26
  -3   2  -6 1680.46 983.160  25
  -3   2  -7 5415.90 1407.71  25
   3   2  12-363.267 274.023  17
   3   3 -14 188.859 227.012  30
  -3   3   8 5090.34 1171.82  23
   3   3  -8 8131.83 1614.65  27
  -3   3   7 43816.7 3140.75  23
   3   3  -7 44740.6 3360.12  27
   3   3  -6 139354. 5620.89  27
  -3   3   6 125283. 4827.16  23
   3   3  -5 4768.03 1190.66  27
  -3   3   5 3405.19 850.646  23
   3   3  -4 10648.2 1570.08  27
  -3   3   4 9912.95 1366.88  23
   3   3  -3 12625.5 1614.76  27
  -3   3   3 12129.1 1550.80  23
   3   3  -2 25350.5 2099.72  27
  -3   3   2 23412.2 2141.10  23
  -3   3   0 69170.4 4368.05  26
  -3   3  -1 64842.1 4285.63  26
  -3   3  -2 1745.91 976.155  26
  -3   3  -2 1417.35 888.505  25
  -3   3  -3 62857.5 4530.03  26
  -3   3  -3 62484.9 3944.15  25
  -3   3  -4 16254.6 2605.69  26
  -3   3  -4 16407.5 2239.19  25
  -3   3  -5 1290.18 899.882  25
   3   4 -12-26.1202 238.552  30
  -3   4   2 6106.12 1505.13  26
  -3   4   1 4961.81 1307.72  26
  -4  -5   9 558.655 192.378  10
   4  -5  -9 287.079 155.660  21
   4  -5  -8 388.932 227.784  21
  -4  -5   8 112.642 200.384  10
  -4  -5   7 4726.94 537.743  10
   4  -5  -7 2826.63 380.782  21
  -4  -5   6 291.235 263.451  10
   4  -5  -6 152.732 244.548  21
   4  -5  -5 1291.57 349.422  21
  -4  -5   5 1475.32 368.053  10
   4  -5  -5 1352.78 349.790   5
   4  -5  -4 3677.63 510.767   5
  -4  -5   4 3731.48 489.065  10
   4  -5  -4 3555.66 449.685  21
  -4  -5   3 105.404 271.286  10
   4  -5  -3 454.745 378.246   5
   4  -5  -2 26398.9 1229.19   5
   4  -5  -2 28859.1 1122.23  21
   4  -5  -1 17819.3 1048.05   5
  -4  -5   1 18581.3 931.353  10
  -4  -5   0 1398.13 358.942  22
  -4  -5   0 1377.45 316.971  10
  -4  -5   0 892.704 285.653  20
  -4  -5  -1 2466.47 417.714  22
  -4  -5  -1 2137.33 391.777  20
   4  -5   1 3130.12 526.227   5
   4  -5   2 10.3672 310.832   5
  -4  -5  -2-47.1248 305.956  22
  -4  -5  -3 5185.63 540.846  22
   4  -5   3 8309.25 613.702   5
   4  -5   4 17611.7 712.546   5
  -4  -5  -4 11920.7 685.986  22
  -4  -5  -5 4462.89 400.342  22
   4  -4 -13 925.553 190.458  21
  -4  -4  12 1709.21 302.288  16
  -4  -4  12 1090.50 227.014  10
   4  -4 -11 93.7903 300.667  21
  -4  -4  11 483.739 294.052  16
  -4  -4  11 10.1069 246.919  10
  -4  -4  10 2307.21 446.632  16
   4  -4 -10 1237.08 452.085  21
  -4  -4  10 1915.76 461.036  10
  -4  -4   9 716.895 383.612  16
   4  -4  -9 727.433 456.130  21
  -4  -4   9 806.125 414.993  10
  -4  -4   8 31083.9 1396.52  16
  -4  -4   8 32419.3 1737.84  10
   4  -4  -7 13284.1 1123.29  21
  -4  -4   7 13864.3 1177.23  10
   4  -4  -6 42258.6 1935.87  21
  -4  -4   6 43190.2 1991.47  10
   4  -4  -5 8137.94 906.129   5
   4  -4  -5 9991.76 1005.43  21
  -4  -4   5 11387.0 1036.21  10
   4  -4  -5 10306.8 711.368   9
   4  -4  -4 3936.27 655.980  21
  -4  -4   4 3709.40 652.643  10
   4  -4  -4 3151.06 660.716   5
   4  -4  -3 3192.78 582.882  21
  -4  -4   3 2368.01 537.800  10
   4  -4  -3 1711.29 599.821   5
   4  -4  -2 13011.6 960.723  21
   4  -4  -2 12625.3 1114.10   5
  -4  -4   2 11602.3 925.411  10
   4  -4  -1 43784.8 1965.95   5
  -4  -4   1 44235.2 1724.81  10
  -4  -4   1 40466.3 1595.14  20
  -4  -4   1 40611.3 1697.40  22
   4  -4   0 50188.6 1683.68  21
   4  -4   0 46876.4 2095.94   5
  -4  -4   0 45897.5 1732.26  20
  -4  -4   0 47507.3 1770.21  10
  -4  -4  -1 7478.25 783.543  20
  -4  -4  -1 7664.45 746.497  10
  -4  -4  -1 6069.56 902.481  22
   4  -4   1 8949.99 1017.08   5
   4  -4   1 7826.26 749.966  19
   4  -4   2 822.676 449.593  19
  -4  -4  -2 1084.32 363.623  10
  -4  -4  -2 947.976 549.983  22
  -4  -4  -2 800.226 419.243  20
   4  -4   2 1309.22 577.472   5
   4  -4   2 521.303 388.930  10
   4  -4   3 1217.24 480.816  19
  -4  -4  -3 1173.03 583.971  22
  -4  -4  -3 1471.25 476.441  20
   4  -4   3 852.984 493.234   5
   4  -4   4 5428.63 772.547   5
  -4  -4  -4 6717.10 858.978  22
  -4  -4  -4 5761.92 758.714  20
   4  -4   4 6149.40 732.056  19
  -4  -4  -5 445.271 448.947  22
   4  -4   5 378.642 427.842  19
  -4  -4  -6 4588.27 642.695  22
   4  -4   6 4902.57 619.831  19
  -4  -4  -7 1343.13 381.237  22
   4  -4   7 1881.22 449.649  19
   4  -4   8 26.7623 251.991  19
  -4  -4  -8 89.5968 228.767  22
   4  -4   8-130.654 246.654  10
   4  -4   9 1181.24 243.247  10
   4  -3 -14 151.521 180.404   9
  -4  -3  14 25.2133 229.491  16
   4  -3 -14 1.66758 186.384   8
   4  -3 -13 742.796 250.902   9
   4  -3 -13 2177.93 353.469   8
  -4  -3  13 1598.70 443.068  16
   4  -3 -12 1502.16 376.557   8
  -4  -3  12 580.965 323.004  10
  -4  -3  12 1605.91 496.965  16
  -4  -3  11 11684.7 1034.12  16
   4  -3 -11 10888.3 779.406   8
   4  -3 -10 6822.04 675.168   8
  -4  -3  10 7470.32 932.205  16
   4  -3  -9 8753.58 744.067   8
  -4  -3   9 7427.86 997.788  10
   4  -3  -8 10844.5 941.965  22
  -4  -3   8 7661.86 959.344  10
   4  -3  -8 8067.85 703.237   8
  -4  -3   8 9503.75 1017.35  16
   4  -3  -7 20899.7 1007.86   8
  -4  -3   7 20863.1 1368.08  16
  -4  -3   7 19679.4 1402.50  10
   4  -3  -7 19937.0 1106.29   9
  -4  -3   6 16489.2 1238.54  10
   4  -3  -6 13382.3 2181.28   3
  -4  -3   6 19059.1 1194.07  16
   4  -3  -6 18048.5 1014.86   9
  -4  -3   6 12047.1 2374.18  14
   4  -3  -6 18749.7 1147.24  22
  -4  -3   5 29956.8 3617.80  14
   4  -3  -5 33599.6 3398.30   3
   4  -3  -5 31587.1 1447.95  22
  -4  -3   5 35282.6 1678.72  10
  -4  -3   4 6046.29 1582.42  14
   4  -3  -4 6107.06 1564.01   3
  -4  -3   3 15706.9 2388.17  14
   4  -3  -3 17972.0 2290.46   3
  -4  -3   2 24147.8 2781.83  14
   4  -3  -2 28768.6 2667.41   3
   4  -3  -2 31557.2 2558.97   2
   4  -3  -1 11255.9 1585.09   2
  -4  -3   1 9984.86 1821.71  14
   4  -3  -1 11922.8 1725.36   3
   4  -3   0 9512.73 1596.62   2
  -4  -3   0 9595.06 1896.47  14
  -4  -3  -1 13989.8 2452.60  14
  -4  -3  -1 14038.6 1164.05  22
  -4  -3  -1 13835.0 927.125  10
   4  -3   1 14318.3 1181.04   5
   4  -3   1 16597.9 2202.75   2
  -4  -3  -2 7632.30 743.226  10
  -4  -3  -2 8561.94 988.706  22
   4  -3   2 8798.60 1872.66   2
   4  -3   2 8622.45 939.509   5
  -4  -3  -2 8131.38 782.465  20
   4  -3   3 7705.46 796.654  19
  -4  -3  -3 7366.44 966.269  22
  -4  -3  -3 5778.37 647.685  10
   4  -3   3 7116.74 1858.55   2
   4  -3   3 7574.83 882.883   5
  -4  -3  -3 6570.28 732.855  20
  -4  -3  -4 5469.37 885.273  22
  -4  -3  -4 5486.80 710.170  20
   4  -3   4 3479.61 1338.05   2
   4  -3   4 3629.34 727.891   5
   4  -3   4 5472.63 730.928  19
  -4  -3  -5 16820.4 1231.70  20
   4  -3   5 15942.1 1001.49   7
  -4  -3  -5 17831.4 1407.78  22
   4  -3   5 17905.6 1156.87  19
  -4  -3  -6 5716.93 836.506  22
   4  -3   6 5781.57 665.259   7
   4  -3   6 6504.73 792.018  19
   4  -3   7 719.125 475.058  19
   4  -3   7 1244.93 451.108   7
  -4  -3  -7 749.750 501.966  22
  -4  -3  -8 721.247 433.830  22
   4  -3   8 1324.29 447.066   7
   4  -3   8 639.410 427.876  19
   4  -3   9 9019.45 678.452   7
   4  -3   9 10167.2 738.598  19
   4  -3  10 5854.71 488.993   7
   4  -3  11 1169.96 232.089  16
   4  -2 -16 584.488 173.079   8
  -4  -2  15 272.145 244.365  16
   4  -2 -15 380.487 240.991   8
  -4  -2  14 720.745 340.506  17
   4  -2 -14 1407.44 375.937   8
  -4  -2  14 1307.79 400.359  16
  -4  -2  13 4335.21 685.306  17
   4  -2 -13 5828.96 628.520   8
  -4  -2  13 5396.78 708.042  16
   4  -2 -12 4466.31 616.386   8
  -4  -2  12 3617.38 667.077  16
  -4  -2  12 3080.51 659.327  17
   4  -2 -11 20877.5 1119.33   8
  -4  -2  11 19908.1 1412.66  16
   4  -2 -10 25019.9 1205.36   8
  -4  -2  10 21619.5 1437.35  16
   4  -2  -9 827.269 363.287   8
  -4  -2   9 517.710 465.048  16
   4  -2  -9 965.758 996.753   1
   4  -2  -8 8695.54 1759.31   1
   4  -2  -7 107285. 5309.72   1
  -4  -2   7 68042.4 5553.31  14
   4  -2  -6 107030. 4883.51   1
   4  -2  -6 96266.3 4614.87   2
  -4  -2   6 101794. 6200.32  14
   4  -2  -6 100870. 4404.46  13
   4  -2  -5 46623.4 3136.98   1
  -4  -2   5 48067.4 4040.58  14
   4  -2  -5 42860.9 2559.65  13
   4  -2  -5 46078.0 2949.00   2
  -4  -2   4 85626.3 5011.12  14
   4  -2  -4 79220.0 3645.46   2
   4  -2  -4 80808.4 3724.33   1
   4  -2  -3 8449.95 1238.06   2
  -4  -2   3 7321.31 1569.17  14
   4  -2  -2 35678.1 2396.67   2
  -4  -2   2 36777.9 3042.03  14
   4  -2  -2 34561.2 2417.95   3
  -4  -2   1 25471.9 2403.94  14
   4  -2  -1 27460.0 2018.31   3
   4  -2  -1 27802.2 2255.23   2
  -4  -2   0 11074.3 1622.71  14
   4  -2   0 11230.9 1396.26   3
   4  -2   0 13509.3 1760.96   2
  -4  -2  -1 24066.4 2550.55  15
  -4  -2  -1 18573.5 1562.88   3
   4  -2   1 22108.0 2473.89   2
  -4  -2  -2 28589.2 1985.33   3
  -4  -2  -2 36584.5 3283.37  15
  -4  -2  -2 27404.8 3040.56  14
   4  -2   2 34849.5 3163.55   2
  -4  -2  -3 3706.69 1324.88  15
   4  -2   3 4412.27 1390.71   2
  -4  -2  -4 3335.73 1367.11  15
   4  -2   4 3672.17 1396.39   2
   4  -2   5 794.183 412.782  19
  -4  -2  -5 1040.50 1122.54  15
   4  -2   5 592.736 923.926   2
  -4  -2  -5 650.998 364.204  20
  -4  -2  -6 1298.23 481.006  20
  -4  -2  -6 2302.24 1341.75  15
   4  -2   6 1166.16 1063.07   2
   4  -2   6 1689.28 506.917  19
   4  -2   7 552.148 448.820  19
  -4  -2  -7 821.297 385.136  11
   4  -2   8 1095.03 474.671  19
   4  -2   8 1059.17 471.426   7
  -4  -2  -8 1339.15 420.932  11
  -4  -2  -8 544.915 466.480  22
  -4  -2  -9 2684.70 478.019  11
   4  -2   9 2903.49 540.195   7
   4  -2   9 2724.05 515.336  19
  -4  -2 -10 7233.62 605.820   8
   4  -2  10 8395.65 703.066   7
  -4  -2 -11 3886.52 405.372   8
   4  -2  11 4134.12 455.541   7
  -4  -2 -12 171.589 159.150   8
  -4  -1  16 799.163 330.810  17
   4  -1 -16 897.777 240.464   8
  -4  -1  15 1603.64 493.550  17
   4  -1 -15 2381.58 389.851   8
   4  -1 -14 773.599 361.512   8
  -4  -1  14 188.874 296.610  16
  -4  -1  14 742.040 523.727  17
   4  -1 -13 3128.40 521.660   8
  -4  -1  13 2299.61 740.967  17
  -4  -1  13 2114.35 482.607  16
  -4  -1  12 13262.5 1332.53  17
   4  -1 -12 13982.3 917.461   8
  -4  -1  12 12639.8 979.494  16
  -4  -1  11 17689.1 1527.90  17
   4  -1 -11 18137.8 1018.66   8
  -4  -1  11 17506.2 1142.74  16
   4  -1 -10 8334.43 681.568   8
   4  -1 -10 14410.9 2511.57   1
   4  -1  -9 63620.8 4520.25   1
   4  -1  -8 22689.1 2543.03   1
   4  -1  -7 255751. 7762.04  13
   4  -1  -7 271436. 8021.59   1
   4  -1  -6 106698. 4661.33   1
   4  -1  -6 97397.4 4269.83  13
   4  -1  -5 52790.6 2946.35   2
   4  -1  -5 62291.9 3119.01  13
   4  -1  -4 30198.7 2042.56   2
  -4  -1   4 31745.6 1758.87  24
   4  -1  -3 165916. 4476.94   2
  -4  -1   3 178563. 3604.84  24
  -4  -1   2 43640.9 1748.50  24
  -4  -1   2 38894.8 2043.90  15
  -4  -1   2 46518.5 3001.56  14
   4  -1  -2 39366.3 2185.40   2
  -4  -1   1 122284. 4334.13  14
  -4  -1   1 130807. 3683.51  15
   4  -1  -1 108804. 2822.82   3
   4  -1  -1 115623. 3921.79   2
  -4  -1   0 114157. 3989.34  14
  -4  -1   0 134731. 3978.71  15
   4  -1   0 127187. 4551.91   2
   4  -1   0 112560. 2562.63   3
  -4  -1  -1 29232.3 2161.09  15
  -4  -1  -1 22422.9 1747.63  14
   4  -1   1 27346.6 2276.46   2
  -4  -1  -2 6209.33 1303.68  15
  -4  -1  -2 5693.19 1128.02  14
   4  -1   2 5884.17 1256.14   2
  -4  -1  -3 3108.75 1061.27  15
   4  -1   3 3295.59 1125.14   2
  -4  -1  -4 34639.0 2802.93  15
   4  -1   4 28088.7 3057.50   2
  -4  -1  -5 1207.47 917.536  15
   4  -1   5 2463.53 1227.29   2
   4  -1   6 2700.57 1286.52   2
  -4  -1  -6 3378.24 1275.59  15
   4  -1   7 1777.06 1179.56   2
  -4  -1  -7 645.117 1017.28  15
   4  -1   7 1302.71 441.602  19
  -4  -1  -7 1763.65 484.003  11
  -4  -1  -8 11011.3 914.709  11
   4  -1   8 9064.28 753.220  19
  -4  -1  -9 10194.3 883.851  11
   4  -1   9 9275.18 771.597   7
   4  -1  10 17484.4 934.903   7
  -4  -1 -10 20768.5 1144.60  11
   4  -1  11 10651.5 670.627   7
  -4  -1 -11 10972.4 778.975  11
  -4  -1 -12 1094.06 294.445   8
  -4  -1 -13 67.4829 135.999   8
  -4   0  17 927.347 236.382  17
  -4   0  16-22.4545 318.437  17
  -4   0  15-467.972 484.558  17
   4   0 -15 174.270 249.541   8
  -4   0  14 346.296 578.272  17
   4   0 -14 478.650 310.077   8
  -4   0  13 6262.34 1036.15  17
   4   0 -13 4635.86 548.094   8
   4   0 -12 36792.9 1354.73   8
   4   0 -12 37231.3 1421.90  30
  -4   0  11 19526.0 1621.59  17
   4   0 -11 21485.0 1021.20   8
   4   0 -11 25246.7 3108.45   1
   4   0 -11 23753.1 1154.95  30
   4   0 -10 2308.21 1176.47   1
   4   0  -9 3984.73 1297.83   1
   4   0  -8 9093.53 1641.31   1
   4   0  -7 171171. 6112.67   1
   4   0  -6 42585.0 3031.99  13
   4   0  -5 9465.29 1321.79  13
   4   0  -4 133042. 3943.35   2
  -4   0   3 109424. 3658.22  24
   4   0  -3 108507. 3230.46   2
  -4   0   2 131918. 3664.15  24
  -4   0   2 133709. 2530.92  23
  -4   0   1 318237. 5770.04  24
   4   0  -1 301943. 5271.50   2
  -4   0   0 222904. 3205.12  25
  -4   0   0 223330. 5066.95  24
  -4   0  -1 80907.0 2009.12  26
  -4   0  -1 83438.2 2286.40  25
   4   0   1 81088.5 3266.26   2
   4   0   2 1286.64 659.527   2
  -4   0  -2 1078.88 616.822  25
  -4   0  -3 8601.51 1144.62  25
   4   0   3 7364.26 1411.94   2
   4   0   4 190.596 541.320   2
   4   0   5 9256.17 1813.30   2
   4   0   6-455.582 719.765   2
  -4   0  -7 6831.99 701.412  11
   4   0   7 2722.91 1178.20   2
  -4   0  -8 5259.56 692.618  11
   4   0   8 3573.14 1367.78   2
  -4   0  -9 14973.3 1051.94  11
  -4   0 -10 5045.11 671.222  11
  -4   0 -11 1708.85 459.317  11
   4   0  13-1.07935 224.551  17
  -4   1  16 897.724 323.650  17
  -4   1  15 1206.66 455.772  17
  -4   1  14 177.513 439.079  17
   4   1 -14 172.796 337.500  30
   4   1 -13 3213.84 545.937  30
  -4   1  13 2475.96 708.409  17
  -4   1  12 12223.7 1232.42  17
   4   1 -12 13507.2 967.180  30
  -4   1  11 15529.4 1409.14  17
   4   1 -11 23010.8 2852.92   1
   4   1 -10 12334.1 2085.89   1
   4   1  -9 63992.6 4243.74   1
   4   1  -8 22661.7 2286.64   1
   4   1  -7 261739. 6925.63   1
  -4   1   7 246052. 5900.46  23
   4   1  -6 100727. 4098.58   1
  -4   1   6 99275.9 3518.02  23
   4   1  -5 54541.6 3300.90  13
  -4   1   5 66881.6 2752.60  23
   4   1  -4 31369.9 2186.29  13
  -4   1   4 31141.8 1650.53  23
  -4   1   3 165266. 3397.07  23
   4   1  -3 159315. 4523.15  13
  -4   1   2 44505.9 2541.77  24
  -4   1   2 42343.2 1749.56  23
   4   1  -1 108641. 2407.92   2
  -4   1   1 110079. 3926.46  24
  -4   1   1 99762.6 2753.46  23
   4   1   0 117368. 2437.86   2
  -4   1   0 107179. 3990.40  24
  -4   1  -1 24917.8 1792.71  26
   4   1   1 27276.6 1403.03   2
   4   1   2 5293.94 811.289   2
  -4   1  -2 6971.36 1058.80  26
  -4   1  -2 7418.47 1140.15  25
  -4   1  -3 3102.75 869.247  26
   4   1   3 3086.36 759.540   2
  -4   1  -3 2703.39 837.678  25
  -4   1  -4 27307.3 2299.67  25
  -4   1  -5 2179.43 934.569  25
  -4   1  -7 2099.75 526.346  11
  -4   1  -8 11272.6 914.598  11
  -4   1  -9 10540.1 888.649  11
  -4   1 -10 19207.6 1085.52  11
   4   2 -15 613.142 277.728  30
   4   2 -14 1202.66 401.740  30
  -4   2  14 544.258 321.561  17
  -4   2  13 3212.83 574.408  17
   4   2 -13 4505.06 644.245  30
  -4   2  12 2149.71 592.469  17
  -4   2   8 5504.58 1143.65  23
   4   2  -7 93427.4 4117.38  27
  -4   2   7 88081.5 3949.07  23
   4   2  -6 111606. 4187.23  27
  -4   2   6 104213. 3907.04  23
  -4   2   5 41657.4 2311.35  23
   4   2  -5 47540.6 2634.92  27
  -4   2   5 43504.9 3592.92  24
   4   2  -4 74462.8 3065.21  27
  -4   2   4 70592.5 2969.53  23
  -4   2   4 69689.8 4231.67  24
  -4   2   3 6131.91 1252.80  24
  -4   2   3 7256.49 1076.69  23
   4   2  -3 6590.90 959.093  27
  -4   2   2 33065.5 2452.24  24
   4   2  -2 28645.7 1698.87  27
  -4   2   2 33005.8 2101.21  23
   4   2  -1 21499.9 1433.27  27
  -4   2   1 23735.9 2089.32  24
  -4   2   0 11363.8 1476.61  24
  -4   2  -1 19731.7 2074.57  26
  -4   2  -2 33137.5 2707.91  26
  -4   2  -2 32226.7 2459.87  25
  -4   2  -3 5382.92 1287.34  26
  -4   2  -3 4878.85 1130.88  25
  -4   2  -4 3382.06 1159.45  26
  -4   2  -4 2377.55 909.038  25
  -4   2  -5 939.012 960.383  25
  -4   2  -6 1977.95 1130.51  25
   4   3 -14 37.3898 244.292  30
   4   3 -13 1500.31 402.005  30
   4   3  -8 7973.75 1530.10  27
  -4   3   8 7007.36 1356.81  23
  -4   3   8 9546.90 2165.84  24
   4   3  -7 21960.6 2322.94  27
  -4   3   7 20933.6 2214.79  23
  -4   3   7 18216.2 2760.85  24
  -4   3   6 15463.3 1770.53  23
  -4   3   6 15496.9 2395.95  24
   4   3  -6 18050.6 2053.25  27
   4   3  -5 32757.1 2621.58  27
  -4   3   5 28269.6 2303.76  23
   4   3  -4 7178.15 1293.21  27
  -4   3   4 6183.33 1150.77  23
   4   3  -3 17415.8 1710.55  27
  -4   3   3 18970.3 2012.24  23
  -4   3   2 29068.3 2401.75  23
  -4   3   1 10786.2 1572.25  23
  -4   3   0 13042.9 2032.61  26
  -4   3  -1 15140.6 2176.42  26
  -4   3  -1 14763.5 2024.50  25
  -4   3  -2 8039.47 1721.02  26
  -4   3  -2 8658.37 1666.15  25
  -4   3  -3 6277.52 1695.99  26
  -4   3  -3 7486.88 1595.18  25
  -4   3  -4 3739.47 1547.46  26
  -4   3  -4 5189.05 1543.32  25
   4   4 -13 1523.98 230.349  30
   4   4 -12 921.348 286.693  30
  -5  -5   9 1673.21 251.052  10
   5  -5  -9 569.528 169.279  21
   5  -5  -8 471.310 203.459  21
  -5  -5   8 987.778 264.156  10
   5  -5  -7 320.893 214.911  21
  -5  -5   7 744.181 275.778  10
  -5  -5   6 651.778 286.984  10
   5  -5  -6 673.224 262.230  21
   5  -5  -5 7997.21 584.396  21
   5  -5  -5 8144.37 634.220   5
  -5  -5   4 4008.43 486.475  10
   5  -5  -4 3674.41 494.800   5
   5  -5  -4 4563.86 456.776  21
  -5  -5   3 3986.03 479.237  10
   5  -5  -3 4239.27 536.988   5
  -5  -5   2 6128.07 507.164  20
  -5  -5   2 7175.41 587.745  10
   5  -5  -2 7119.45 674.643   5
   5  -5  -1 7477.78 697.422   5
  -5  -5   1 8085.73 585.969  10
  -5  -5   1 6481.45 535.396  20
  -5  -5   0 9457.98 680.404  20
  -5  -5   0 8604.14 601.906  22
  -5  -5  -1 456.657 285.044  22
  -5  -5  -1 745.688 289.445  20
   5  -5   1 1320.85 399.797   5
  -5  -5  -2 168.407 302.134  22
   5  -5   2 148.829 276.062   5
  -5  -5  -3-236.191 250.953  22
  -5  -5  -4 1118.87 243.430  22
   5  -4 -13 278.512 159.904  21
  -5  -4  12 4170.39 403.658  16
  -5  -4  12 3133.13 325.950  10
  -5  -4  11 9304.49 646.548  16
  -5  -4  11 6831.67 603.287  10
   5  -4 -10 755.738 241.725   9
  -5  -4  10 1007.33 347.802  16
  -5  -4  10 2016.68 435.478  10
   5  -4 -10 1088.32 424.033  21
   5  -4  -9 473.810 286.250   9
  -5  -4   9 567.243 310.411  16
  -5  -4   9 338.807 363.353  10
   5  -4  -9 221.219 397.197  21
   5  -4  -8 822.630 317.030   9
   5  -4  -8 595.743 406.109  21
  -5  -4   8 1601.64 512.467  10
  -5  -4   7 8931.66 914.774  10
   5  -4  -7 7601.58 861.551  21
   5  -4  -7 8114.77 651.952   9
  -5  -4   6 3066.76 618.516  10
   5  -4  -6 2699.49 616.576  21
   5  -4  -6 2299.13 523.137   5
   5  -4  -6 3194.44 458.174   9
   5  -4  -5 43561.0 1786.93   5
  -5  -4   5 49389.1 1969.98  10
   5  -4  -5 45557.8 1881.17  21
   5  -4  -4 41.1908 402.297  21
  -5  -4   4 44.1201 398.227  10
   5  -4  -4 479.160 536.481   5
   5  -4  -3 7753.05 904.301   5
  -5  -4   3 8370.98 844.008  10
   5  -4  -3 8324.28 796.667  21
   5  -4  -2 20504.1 1396.42   5
  -5  -4   2 20738.4 1238.10  10
   5  -4  -2 22439.9 1102.80  21
  -5  -4   1 1046.02 518.199  22
   5  -4  -1 1641.39 420.037  21
  -5  -4   1 1374.96 436.859  10
  -5  -4   1 1219.04 449.392  20
   5  -4  -1 1534.36 628.180   5
   5  -4   0 1715.81 664.995   5
  -5  -4   0 1072.51 496.342  22
   5  -4   0 1376.05 461.127  19
  -5  -4   0 1089.87 420.622  10
  -5  -4   0 1116.67 434.417  20
  -5  -4  -1 1552.11 449.391  10
  -5  -4  -1 842.086 565.228  22
   5  -4   1 926.492 436.862  19
  -5  -4  -1 1737.60 511.022  20
   5  -4   1 1608.25 614.591   5
   5  -4   2 9712.57 1008.61   5
  -5  -4  -2 7310.82 796.019  20
  -5  -4  -2 8676.79 1020.12  22
   5  -4   2 8393.26 793.396  19
   5  -4   3 4511.82 668.214  19
  -5  -4  -3 3236.48 677.454  22
  -5  -4  -3 4152.73 657.346  20
   5  -4   3 4859.58 750.742   5
   5  -4   4 6570.57 709.306   5
  -5  -4  -4 7041.92 841.366  22
  -5  -4  -4 4966.15 714.477  20
   5  -4   4 6404.45 720.500  19
  -5  -4  -5 3243.95 599.488  22
   5  -4   5 3154.69 561.843  19
  -5  -4  -6 4119.99 562.006  22
   5  -4   6 4397.13 583.581  19
   5  -4   7 593.276 308.865  19
  -5  -4  -7 386.326 250.927  22
   5  -4   7 396.470 265.926  10
   5  -4   8 1976.59 289.076  10
  -5  -3  15 529.004 181.625  16
   5  -3 -14 829.841 240.692   9
   5  -3 -14 1262.11 261.194   8
  -5  -3  14 1664.96 348.972  16
   5  -3 -13 421.584 265.803   9
  -5  -3  13 30.1040 321.201  16
   5  -3 -13 103.981 259.418   8
   5  -3 -12 7128.00 618.685   8
  -5  -3  12 6888.81 759.850  16
   5  -3 -11 3114.48 489.824   8
  -5  -3  11 3356.89 651.499  16
  -5  -3  11 2446.14 511.225  10
   5  -3 -10 3082.78 522.497   8
  -5  -3  10 3429.49 686.178  16
  -5  -3  10 2461.24 575.810  10
   5  -3  -9 6269.32 645.219   8
  -5  -3   9 6624.61 842.177  16
  -5  -3   9 5287.92 796.488  10
   5  -3  -8 223.467 375.820   9
   5  -3  -8 575.939 379.042   8
  -5  -3   8 328.848 411.885  16
  -5  -3   8 384.173 982.051  14
  -5  -3   8 100.359 381.496  10
   5  -3  -7 24172.9 1247.58   9
   5  -3  -7 24211.7 1099.47   8
   5  -3  -7 20289.3 2726.63   3
  -5  -3   7 24792.1 1390.08  16
  -5  -3   7 25951.6 1526.39  10
   5  -3  -6 7425.07 1816.29   3
   5  -3  -6 10112.0 714.002   8
  -5  -3   6 12514.8 942.798  16
  -5  -3   6 5880.75 1769.00  14
   5  -3  -6 9524.18 812.300   9
  -5  -3   6 8978.15 928.382  10
   5  -3  -5 9893.37 773.722   9
  -5  -3   5 7386.79 1956.26  14
   5  -3  -5 8466.46 1860.86   3
  -5  -3   5 8893.31 876.459  10
   5  -3  -4 18524.5 955.567   9
  -5  -3   4 14246.3 2471.45  14
   5  -3  -4 15563.0 2266.06   3
  -5  -3   4 17583.7 1131.51  10
  -5  -3   3 11940.6 2081.00  14
   5  -3  -3 14432.6 1842.39   2
   5  -3  -3 13030.2 1883.44   3
  -5  -3   3 13479.4 959.630  10
   5  -3  -2 23441.4 2372.39   2
   5  -3  -2 23579.5 2406.11   3
  -5  -3   2 20151.5 2609.71  14
  -5  -3   2 23734.5 1221.02  10
   5  -3  -1 9508.45 1586.79   2
  -5  -3   1 9238.09 1863.38  14
  -5  -3   1 9690.88 815.807  10
   5  -3  -1 10377.0 970.531   5
   5  -3   0 13671.0 957.457  18
   5  -3   0 14545.0 2069.89   2
  -5  -3   0 12493.7 2253.55  14
  -5  -3   0 13058.1 1147.32  22
  -5  -3   0 13265.3 950.262  10
   5  -3   0 13596.8 860.118  21
   5  -3   0 14675.0 1209.62   5
   5  -3   1 3014.66 674.149   5
  -5  -3  -1 3181.13 748.572  22
  -5  -3  -1 2529.45 1410.35  14
   5  -3   1 2670.00 1103.91   2
  -5  -3  -1 2391.34 475.892  10
  -5  -3  -1 3140.99 549.980  20
   5  -3   2 2984.35 695.142   5
   5  -3   2 2405.86 1177.66   2
  -5  -3  -2 2551.22 717.991  22
  -5  -3  -2 2354.57 488.286  10
  -5  -3  -2 2755.65 546.990  20
  -5  -3  -3 7125.58 1030.98  22
   5  -3   3 9142.46 1032.86   5
  -5  -3  -3 8296.98 866.636  20
   5  -3   3 6956.44 1905.20   2
   5  -3   3 9355.96 881.375  19
   5  -3   4 467.386 476.387   5
   5  -3   4 412.400 471.902  19
  -5  -3  -4 52.9634 555.385  22
  -5  -3  -4 490.468 407.937  20
   5  -3   5 954.149 537.587  19
  -5  -3  -5-119.736 410.600  20
  -5  -3  -5 201.395 536.336  22
   5  -3   5-40.2814 373.053   7
   5  -3   6 1158.37 485.684  19
   5  -3   6 1483.18 456.664   7
  -5  -3  -6 1189.06 573.448  22
   5  -3   7 1686.15 525.458  19
   5  -3   7 2075.08 478.337   7
  -5  -3  -7 1324.77 506.962  22
   5  -3   8 2952.02 481.364   7
  -5  -3  -8 1689.90 426.282  22
   5  -3   8 2688.37 495.835  19
   5  -3   9 8465.50 580.698   7
   5  -3   9 9293.17 609.690  19
   5  -2 -16 899.709 202.536   8
  -5  -2  16 1223.97 208.373  16
   5  -2 -15 192.999 248.012   8
  -5  -2  15 405.511 262.161  16
   5  -2 -14 5726.45 565.449   8
  -5  -2  14 5082.44 611.972  16
  -5  -2  14 3742.94 546.643  17
  -5  -2  13 6130.06 760.574  17
   5  -2 -13 8100.45 706.768   8
  -5  -2  13 7035.50 789.601  16
   5  -2 -12 5116.13 651.684   8
  -5  -2  12 3142.85 666.316  17
  -5  -2  12 4097.50 669.473  16
   5  -2 -11 725.417 419.362   8
  -5  -2  11-164.394 455.513  16
   5  -2 -10 1962.04 494.717   8
  -5  -2  10 1101.35 491.562  16
  -5  -2  10 2628.35 1553.90  14
   5  -2 -10 3003.84 1275.68   1
   5  -2  -9 10746.7 791.756   8
  -5  -2   9 9661.04 977.643  16
   5  -2  -8 6290.65 1558.30   1
  -5  -2   7 2186.15 1332.44  14
   5  -2  -7 2186.03 847.441  13
   5  -2  -7 3400.82 1146.77   1
   5  -2  -6 16483.1 2164.20   1
   5  -2  -6 13944.4 1835.03   2
   5  -2  -6 14534.9 1706.58  13
  -5  -2   6 14145.9 2548.13  14
   5  -2  -5 13020.0 1678.90   2
  -5  -2   5 11789.3 2189.91  14
   5  -2  -5 14757.2 1825.97   1
   5  -2  -4 37852.2 2737.59   2
  -5  -2   4 37389.9 3562.04  14
   5  -2  -3 40317.2 2767.35   3
   5  -2  -3 45036.9 2889.43   2
  -5  -2   3 44246.3 3579.09  14
  -5  -2   2 2818.87 1181.00  14
   5  -2  -2 1941.22 727.809   3
   5  -2  -2 2348.65 831.849   2
  -5  -2   1 2198.83 976.948  14
   5  -2  -1 1685.92 616.325   3
   5  -2  -1 1744.28 803.021   2
  -5  -2   0 12091.6 2001.72  15
  -5  -2   0 8112.25 1486.14  14
   5  -2   0 11064.7 1706.94   2
  -5  -2  -1 18995.8 2402.67  15
  -5  -2  -1 13022.5 2069.34  14
   5  -2   1 20105.0 2609.05   2
  -5  -2  -2 1593.86 1121.79  15
   5  -2   2 449.210 690.372   2
  -5  -2  -3-152.214 1054.71  15
   5  -2   3 460.170 661.546   2
   5  -2   4 1479.35 465.390  19
  -5  -2  -4 1003.52 401.835  20
  -5  -2  -4 1145.27 1205.33  15
   5  -2   4 1144.48 1024.96   2
  -5  -2  -5-467.431 1015.55  15
   5  -2   5 424.097 430.542  19
  -5  -2  -5 536.430 389.666  20
   5  -2   5 1170.96 1026.43   2
   5  -2   6 2628.31 569.265  19
  -5  -2  -6 3716.36 573.700  11
   5  -2   7 320.126 461.343  19
  -5  -2  -7 52.7546 335.108  11
   5  -2   8 927.276 423.695  19
   5  -2   8 1460.36 471.753   7
  -5  -2  -8 1530.63 407.086  11
  -5  -2  -8 148.298 428.504  22
   5  -2   9 5968.61 633.686   7
  -5  -2  -9 4663.16 508.218  11
   5  -2   9 5514.94 571.454  19
  -5  -2 -10 10698.8 624.374   8
   5  -2  10 12448.2 737.425   7
  -5  -2 -11 2314.98 269.507   8
   5  -2  11 2656.96 318.696   7
  -5  -1  17 445.488 181.837  17
   5  -1 -16 2358.76 309.255   8
  -5  -1  16 1678.10 407.031  17
  -5  -1  15 154.527 374.403  17
   5  -1 -15 470.564 295.261   8
  -5  -1  15 33.7297 227.532  16
  -5  -1  14 4356.80 784.276  17
   5  -1 -14 5498.09 589.820   8
  -5  -1  14 3774.27 531.967  16
  -5  -1  13 353.353 545.292  17
   5  -1 -13 578.652 413.683   8
  -5  -1  13 635.937 401.933  16
  -5  -1  12 16325.4 1443.46  17
   5  -1 -12 16531.5 990.204   8
  -5  -1  12 15298.3 1063.68  16
  -5  -1  11 8644.23 1137.19  17
   5  -1 -11 8535.38 725.180   8
  -5  -1  11 8602.43 828.248  16
   5  -1 -10 4614.63 545.244   8
   5  -1 -10 6373.72 1700.32   1
   5  -1  -9 14714.5 2237.81   1
   5  -1  -8 1103.72 864.579  13
   5  -1  -8 2443.61 1212.53   1
   5  -1  -7 42455.3 3306.84   1
   5  -1  -7 39424.5 3060.13  13
   5  -1  -6 56985.1 3419.36   2
   5  -1  -6 66351.4 3586.75  13
  -5  -1   6 60715.7 3223.33  24
   5  -1  -5 11462.0 1482.04   2
  -5  -1   5 13395.8 1433.78  24
   5  -1  -4 171190. 5144.03   2
  -5  -1   4 181487. 4424.63  24
  -5  -1   3 2157.42 597.130  24
   5  -1  -3 1839.59 717.214   2
   5  -1  -2 34066.1 2248.29   2
  -5  -1   2 35109.4 2093.32  15
  -5  -1   2 39206.1 2785.35  14
  -5  -1   1 40533.4 2636.52  14
  -5  -1   1 43928.6 2504.55  15
   5  -1  -1 35617.4 1543.23   3
   5  -1  -1 38664.4 2567.73   2
  -5  -1   0 18011.0 1883.88  15
  -5  -1   0 15140.0 1604.30  14
   5  -1   0 20696.3 2119.10   2
  -5  -1  -1 34288.1 2638.05  15
   5  -1   1 35407.3 2830.25   2
  -5  -1  -2 59136.7 3487.99  15
   5  -1   2 73424.1 4399.41   2
  -5  -1  -3 4849.25 1199.90  15
   5  -1   3 5388.76 1422.53   2
  -5  -1  -4 1809.74 1111.10  15
   5  -1   4 97.7918 685.514   2
  -5  -1  -5 21689.7 2683.39  15
   5  -1   5 20205.5 1114.44   6
   5  -1   5 23294.7 3154.11   2
   5  -1   6 2939.26 520.356  19
  -5  -1  -6 3486.99 1328.39  15
   5  -1   6 2085.33 1096.76   2
  -5  -1  -6 3178.38 570.452  11
  -5  -1  -7 1743.07 1287.11  15
  -5  -1  -7 2287.41 550.063  11
  -5  -1  -8 4351.21 655.750  11
   5  -1   9 19817.8 1040.23   7
  -5  -1  -9 23876.0 1229.92  11
  -5  -1 -10 4148.86 541.195  11
   5  -1  10 3575.97 464.176   7
   5  -1  11 1500.09 304.325   7
  -5  -1 -12 468.133 191.696   8
  -5   0  17-379.277 228.038  17
  -5   0  16 1241.64 421.332  17
  -5   0  15 397.553 466.972  17
  -5   0  14 4450.70 866.516  17
   5   0 -14 3696.46 462.724   8
  -5   0  13 957.968 602.611  17
   5   0 -13 872.000 360.432   8
   5   0 -12 491.741 392.320  30
   5   0 -12-67.2842 1075.81   1
  -5   0  12 605.944 558.912  17
   5   0 -12 283.899 328.591   8
   5   0 -11 39481.2 1473.42  30
   5   0 -11 44536.2 1417.41   8
   5   0 -10 4159.64 1319.71   1
   5   0  -9 1900.03 1064.18   1
   5   0  -8 8639.27 1749.59   1
   5   0  -7 38381.8 3000.52   1
   5   0  -7 36038.5 3121.75  13
   5   0  -6 321900. 7976.52  13
   5   0  -5 56172.4 2978.89   2
  -5   0   5 61259.7 3559.28  24
   5   0  -4 349.359 488.067   2
  -5   0   4 94.7527 525.302  24
   5   0  -3 3926.15 777.904   2
  -5   0   3 3680.84 840.442  24
   5   0  -2 11098.6 1131.39   2
  -5   0   2 12656.4 1391.28  24
  -5   0   1 37316.3 2363.46  24
   5   0  -1 37733.0 2161.15   2
  -5   0   0 32241.8 1540.12  14
  -5   0   0 35988.5 1425.29  26
  -5   0   0 41849.6 1589.41  25
   5   0   0 42240.9 2509.22   2
   5   0   1 593.575 643.305   2
  -5   0  -1 1524.36 447.763  26
  -5   0  -1 1482.46 612.790  25
   5   0   2 888.125 695.612   2
  -5   0  -2 506.558 594.891  25
   5   0   3 5746.57 1303.91   2
   5   0   4 5705.33 1360.58   2
   5   0   5 13727.4 2256.49   2
   5   0   6 347.948 713.081   2
  -5   0  -6 243.769 360.881  11
  -5   0  -7 1284.95 489.874  11
  -5   0  -8 691.036 483.492  11
  -5   0  -9 9122.01 867.185  11
  -5   0 -10 190.654 378.473  11
  -5   0 -11 2103.16 416.455  11
  -5   0 -12 589.628 209.604   8
  -5   1  17 582.263 186.635  17
  -5   1  16 1592.68 382.859  17
  -5   1  15 237.063 383.195  17
  -5   1  14 3670.27 721.581  17
   5   1 -14 3694.92 567.951  30
   5   1 -13 474.556 429.936  30
  -5   1  13 1290.52 621.492  17
  -5   1  12 14223.1 1340.96  17
   5   1 -12 15755.5 1040.24  30
  -5   1  11 6350.70 971.043  17
   5   1 -11 9272.57 1817.48   1
   5   1 -10 6516.56 1609.24   1
   5   1  -9 12868.7 1917.75   1
   5   1  -8 2013.70 897.130   1
   5   1  -7 38037.6 2887.96   1
  -5   1   7 34020.1 2361.10  23
   5   1  -6 53143.8 3755.22  13
  -5   1   6 66665.0 2995.29  23
   5   1  -5 13660.1 1772.61  13
  -5   1   5 16776.0 1504.22  23
  -5   1   5 15437.9 2084.94  24
  -5   1   4 179779. 6196.81  24
   5   1  -4 187106. 5286.34  13
  -5   1   4 184027. 4125.65  23
  -5   1   3 1771.68 828.282  24
  -5   1   3 1625.17 548.841  23
   5   1  -2 33590.2 1642.55   2
  -5   1   2 34830.3 2498.24  24
  -5   1   2 35516.9 1608.06  23
   5   1  -1 37680.8 1628.98   2
  -5   1   1 37701.7 2611.80  24
  -5   1   1 33963.0 1723.80  23
  -5   1   0 14444.8 1717.62  24
  -5   1   0 11341.7 1171.09  23
  -5   1  -1 31835.6 2094.63  26
  -5   1  -1 32135.0 2001.10  25
   5   1   1 35566.9 1864.35   2
  -5   1  -2 68107.2 3128.55  26
  -5   1  -2 69221.0 3108.81  25
  -5   1  -3 5296.39 1042.45  26
  -5   1  -3 6385.06 1222.79  25
  -5   1  -4 567.468 643.304  25
  -5   1  -5 18044.8 2196.81  25
  -5   1  -6 3063.38 564.359  11
  -5   1  -7 2024.91 531.968  11
  -5   1  -8 4312.48 650.250  11
  -5   1  -9 22865.0 1185.66  11
  -5   1 -10 4368.92 549.508  11
   5   2 -15 46.1006 287.593  30
  -5   2  14 3313.77 518.225  17
   5   2 -14 4508.82 585.853  30
  -5   2  13 4780.11 685.002  17
   5   2 -13 7652.19 792.124  30
  -5   2   9 9139.18 1706.19  23
  -5   2   8 3113.19 913.410  23
  -5   2   7 3088.62 917.206  23
  -5   2   6 11952.9 2213.22  24
  -5   2   6 13949.0 1533.32  23
  -5   2   5 13199.4 2043.01  24
  -5   2   5 12986.1 1421.58  23
  -5   2   4 37594.0 3200.43  24
  -5   2   4 35464.5 2150.36  23
  -5   2   3 43189.8 2383.37  23
  -5   2   3 41396.5 3084.57  24
  -5   2   2 2207.45 882.840  24
  -5   2   2 2061.33 729.262  23
  -5   2   1 2101.53 892.376  24
  -5   2   1 2084.05 756.458  23
  -5   2  -1 16543.8 2017.77  26
  -5   2  -1 15551.5 1797.60  25
  -5   2  -2 1057.12 714.094  26
  -5   2  -2 1544.43 813.748  25
  -5   2  -3 709.519 662.076  26
  -5   2  -3 887.825 814.740  25
  -5   2  -4 1029.81 489.898  28
  -5   2  -4 340.611 702.215  26
  -5   2  -4 573.604 793.524  25
  -5   2  -5 52.1588 838.849  25
   5   3 -15 617.170 208.323  30
   5   3 -14 1180.74 331.466  30
   5   3 -13 137.785 354.164  30
  -5   3   8-955.353 794.725  23
  -5   3   8-958.883 1056.46  24
  -5   3   7 19031.4 2912.09  24
  -5   3   7 22920.7 2366.18  23
  -5   3   6 8988.22 1467.56  23
  -5   3   6 10648.7 2093.93  24
   5   3  -5 8093.01 1350.57  27
  -5   3   5 8017.98 1640.44  24
  -5   3   5 6952.65 1234.59  23
  -5   3   4 15157.3 1799.85  23
  -5   3   3 11790.1 1550.63  23
  -5   3   2 22671.7 2190.83  23
  -5   3   1 10436.1 1889.14  26
  -5   3   1 8706.79 1439.81  23
  -5   3   0 11788.9 2026.76  26
  -5   3   0 9622.02 1752.73  23
  -5   3  -1 3192.99 1231.46  26
  -5   3  -1 3491.67 1149.20  25
  -5   3  -2 3093.38 1125.21  25
  -5   3  -2 2941.52 528.404  28
  -5   3  -2 3284.99 1391.94  26
  -5   3  -3 7600.25 1958.65  26
  -5   3  -3 7222.86 1617.28  25
   5   4 -13 832.870 207.896  30
   5   4 -12 3334.28 389.091  30
   5   4 -11 9442.65 660.257  30
  -6  -5   9 1061.03 201.720  10
   6  -5  -9 276.378 121.468  21
   6  -5  -8 2550.48 278.445  21
  -6  -5   8 5768.04 455.360  10
  -6  -5   7 3854.79 412.341  10
   6  -5  -7 1869.87 267.445  21
  -6  -5   6 5787.62 506.986  10
   6  -5  -6 4714.19 408.891  21
   6  -5  -5 4405.05 467.893   5
  -6  -5   5 4478.24 463.762  10
   6  -5  -5 4990.30 416.634  21
   6  -5  -4 7277.29 600.736   5
  -6  -5   4 7333.58 585.969  10
   6  -5  -3 6153.72 576.258   5
  -6  -5   3 6532.05 540.646  10
  -6  -5   3 5319.21 467.300  20
  -6  -5   2 2167.34 328.199  20
  -6  -5   2 2867.49 382.002  10
   6  -5  -2 2364.40 449.839   5
   6  -5  -1 6608.15 662.717   5
  -6  -5   1 5028.11 498.404  20
  -6  -5   0 1342.62 315.952  20
  -6  -5   0 526.997 240.194  22
   6  -5   0 1234.33 373.386   5
   6  -5   1 5960.72 539.235   5
  -6  -5  -1 3169.04 377.664  22
  -6  -5  -2 837.969 248.534  22
   6  -5   2 1663.56 299.368   5
  -6  -5  -3 397.633 185.701  22
  -6  -4  12 1784.43 277.337  16
   6  -4 -12 734.173 245.859  21
   6  -4 -11 739.594 220.787   9
  -6  -4  11 896.204 276.355  16
   6  -4 -11 544.108 294.946  21
  -6  -4  11 951.558 271.240  10
   6  -4 -10 262.469 237.924   9
  -6  -4  10 454.693 289.009  16
   6  -4 -10 199.328 325.983  21
  -6  -4  10 137.175 265.422  10
   6  -4  -9 1137.25 324.881   9
  -6  -4   9 1385.35 349.091  16
  -6  -4   9 1261.22 405.163  10
   6  -4  -9 809.425 403.776  21
   6  -4  -8 883.170 319.099   9
   6  -4  -8 543.594 396.579  21
  -6  -4   8 422.290 361.453  10
   6  -4  -7 484.929 321.181   9
   6  -4  -7 273.842 393.753  21
  -6  -4   7 485.838 381.682  10
  -6  -4   6 4081.53 642.489  10
   6  -4  -6 3026.90 554.785  21
   6  -4  -6 2612.76 537.742   5
   6  -4  -6 4137.88 523.497   9
  -6  -4   5 10762.1 940.565  10
   6  -4  -5 8974.49 885.203   5
   6  -4  -5 9967.35 894.427  21
  -6  -4   4 2671.37 562.426  10
   6  -4  -4 2797.10 570.623  21
   6  -4  -4 2366.94 609.203   5
  -6  -4   3 38671.6 1628.11  10
   6  -4  -3 37639.7 1807.28   5
   6  -4  -3 38186.8 1384.83  21
  -6  -4   2 4487.77 659.733  10
   6  -4  -2 3673.90 501.955  21
   6  -4  -2 3901.69 755.109   5
  -6  -4   1 12376.6 1020.91  22
  -6  -4   1 14058.5 979.339  10
   6  -4  -1 12640.0 1188.55   5
  -6  -4   1 14215.0 1027.10  20
   6  -4  -1 9995.45 862.059  19
   6  -4   0 1196.98 460.543  19
  -6  -4   0 1212.24 544.854  22
  -6  -4   0 1326.21 427.865  10
  -6  -4   0 1406.91 478.956  20
   6  -4   0 1584.63 641.451   5
   6  -4   1 476.278 422.828  19
  -6  -4  -1 1067.22 554.675  22
  -6  -4  -1 689.144 432.334  20
   6  -4   1 593.535 548.699   5
   6  -4   2 1615.59 499.524  19
  -6  -4  -2 1183.22 552.385  22
  -6  -4  -2 1196.73 459.217  20
   6  -4   2 1956.73 591.964   5
  -6  -4  -3 11516.4 1017.96  22
   6  -4   3 13226.7 1011.74   5
  -6  -4  -3 11505.2 990.654  20
   6  -4   3 11733.5 874.090  19
   6  -4   4 6341.13 624.783   5
  -6  -4  -4 7022.52 773.036  22
   6  -4   4 6316.49 679.597  19
  -6  -4  -5 3129.23 521.123  22
   6  -4   5 2955.60 523.779  19
   6  -4   5 1680.62 401.088  10
  -6  -4  -6 2666.02 407.892  22
   6  -4   6 3044.70 441.307  19
   6  -4   6 1975.90 344.296  10
  -6  -4  -7 4187.06 342.113  22
   6  -4   7 3954.00 364.728  19
   6  -3 -15 282.994 145.402   9
  -6  -3  15 505.151 184.056  16
   6  -3 -15 163.291 158.327  21
   6  -3 -14 522.004 230.552   9
  -6  -3  14 607.379 286.231  16
   6  -3 -13 502.713 274.009   9
   6  -3 -13 1820.83 372.644   8
  -6  -3  13 1425.66 422.946  16
   6  -3 -12 2054.89 406.366   9
   6  -3 -12 3400.94 490.506   8
  -6  -3  12 3014.83 576.669  16
   6  -3 -11 674.009 381.064   9
   6  -3 -11 914.713 371.759   8
  -6  -3  11 706.662 423.153  16
  -6  -3  11 505.577 344.840  10
   6  -3 -10 81.0608 359.433   9
   6  -3 -10 541.569 375.637   8
  -6  -3  10 659.326 457.865  16
  -6  -3  10 484.349 358.498  10
   6  -3  -9 4779.75 673.274   9
   6  -3  -9 4904.66 591.776   8
  -6  -3   9 5852.21 776.100  16
  -6  -3   9 4259.60 688.436  10
   6  -3  -8 11272.9 920.161   9
   6  -3  -8 10580.5 786.514   8
  -6  -3   8 10875.3 950.102  16
  -6  -3   8 9322.68 958.124  10
   6  -3  -7 11843.7 938.179   9
  -6  -3   7 11236.0 937.697  16
  -6  -3   7 8797.94 2141.21  14
   6  -3  -7 9721.20 2069.65   3
  -6  -3   7 11809.0 1012.52  10
   6  -3  -6 9363.33 806.152   9
  -6  -3   6 7009.15 2078.42  14
  -6  -3   6 8320.36 887.845  10
   6  -3  -6 6483.40 1667.97   3
   6  -3  -6 7166.17 888.986  21
   6  -3  -5 26161.1 1202.24   9
   6  -3  -5 25014.7 1418.98   5
  -6  -3   5 25970.4 1393.42  10
   6  -3  -5 26200.6 1446.21  21
   6  -3  -4 7986.48 681.000   9
  -6  -3   4 6681.16 1764.01  14
   6  -3  -4 8813.71 1595.44   2
   6  -3  -4 7777.12 1728.59   3
  -6  -3   4 7825.37 769.661  10
   6  -3  -4 8419.87 922.004   5
   6  -3  -4 9664.21 849.571  21
   6  -3  -3 3046.55 671.595   5
  -6  -3   3 1559.72 951.021  14
   6  -3  -3 2329.17 813.535   3
   6  -3  -3 2823.73 975.781   2
   6  -3  -3 3459.74 534.264  21
  -6  -3   3 1693.97 442.696  10
   6  -3  -3 2992.48 480.923   9
   6  -3  -2 27228.8 1265.65  18
   6  -3  -2 30336.1 2674.43   3
   6  -3  -2 26314.1 2711.79   2
  -6  -3   2 20513.7 2764.54  14
  -6  -3   2 23886.3 1290.83  10
   6  -3  -2 32503.2 1235.80  21
   6  -3  -2 25364.8 1506.94   5
   6  -3  -1 40146.8 1599.59  18
   6  -3  -1 38916.6 3397.75   2
  -6  -3   1 40519.4 1930.70  22
  -6  -3   1 40021.0 1601.39  10
   6  -3  -1 43127.9 1449.75  21
   6  -3  -1 36588.9 1862.19   5
   6  -3   0 7126.95 796.403  18
   6  -3   0 8633.15 1795.97   2
  -6  -3   0 8000.02 786.832  10
  -6  -3   0 7170.21 1921.88  14
  -6  -3   0 7175.23 1022.88  22
   6  -3   0 8714.82 1075.57   5
   6  -3   1 1980.51 623.023   5
   6  -3   1 763.535 741.145   2
  -6  -3  -1-109.293 641.588  22
  -6  -3  -1 1396.92 446.124  10
  -6  -3  -1 1172.03 458.965  20
  -6  -3  -2 3768.32 865.163  22
   6  -3   2 5861.49 907.204   5
  -6  -3  -2 4950.61 709.148  20
   6  -3   3 8758.67 890.760  19
  -6  -3  -3 6906.71 1066.94  22
   6  -3   3 7824.12 963.526   5
  -6  -3  -3 7438.39 831.841  20
  -6  -3  -4 10205.5 1153.89  22
   6  -3   4 8275.52 922.371   5
  -6  -3  -4 9851.24 971.656  20
   6  -3   4 12052.9 990.939  19
   6  -3   5 497.527 466.451  19
  -6  -3  -5 194.992 537.877  22
   6  -3   5 279.966 370.059   7
  -6  -3  -5 538.659 428.271  20
   6  -3   6 6878.54 671.382   7
  -6  -3  -6 5228.33 750.812  22
   6  -3   6 5460.04 703.429  19
   6  -3   7 5861.61 577.299   7
  -6  -3  -7 3866.16 592.391  22
   6  -3   7 5125.91 624.415  19
   6  -3   8 8695.71 588.732   7
   6  -3   8 9465.83 641.489  19
   6  -3   9 949.372 232.757   7
   6  -2 -16-39.8188 165.140   8
   6  -2 -15 230.067 250.495   8
  -6  -2  15 112.797 241.288  16
  -6  -2  14 1382.04 407.438  17
   6  -2 -14 2429.25 435.423   8
  -6  -2  14 2231.13 476.978  16
  -6  -2  13 202.543 357.533  17
   6  -2 -13 139.905 341.459   8
  -6  -2  13-10.8209 391.837  16
  -6  -2  12 908.251 456.093  17
   6  -2 -12 834.132 419.010   8
  -6  -2  12 566.900 445.772  16
  -6  -2  11 1307.26 522.194  17
   6  -2 -11 1861.07 469.608   8
  -6  -2  11 1661.94 537.414  16
   6  -2 -10 454.414 357.325   8
  -6  -2  10 138.586 431.733  16
   6  -2 -10 815.936 922.448   1
  -6  -2  10 318.302 1335.21  14
   6  -2  -9 12266.0 833.201   8
  -6  -2   9 12893.2 1085.56  16
  -6  -2   9 9968.22 2802.40  14
   6  -2  -8 5446.86 570.772   8
  -6  -2   8 3949.75 1796.31  14
   6  -2  -8 6587.53 1643.75   1
  -6  -2   7 337.176 967.824  14
   6  -2  -7-109.571 613.802  13
   6  -2  -7 1197.56 1028.04   1
   6  -2  -7 686.224 706.241   2
   6  -2  -6 5752.95 1319.47   1
  -6  -2   6 3149.32 1505.84  14
   6  -2  -6 4265.37 1035.33  13
   6  -2  -6 3755.02 1077.36   2
   6  -2  -5 12520.5 1771.48   2
  -6  -2   5 10590.9 2101.04  14
  -6  -2   4 21945.8 2916.32  14
   6  -2  -4 23997.2 2303.79   2
  -6  -2   3 11985.0 2001.77  14
   6  -2  -3 13083.5 1689.47   2
   6  -2  -3 12270.4 1569.30   3
   6  -2  -2 62760.9 3103.39   3
   6  -2  -2 65196.6 3835.34   2
  -6  -2   2 61825.1 4269.08  14
   6  -2  -1 17745.6 2167.65   2
  -6  -2   1 14910.7 2042.61  14
  -6  -2   0 5554.53 1529.60  15
  -6  -2   0 5392.98 1319.20  14
   6  -2   0 8045.10 1592.08   2
  -6  -2  -1 913.743 795.277  14
  -6  -2  -1 1390.40 1069.48  15
   6  -2   1 1871.32 994.286   2
  -6  -2  -2 7963.77 1936.52  15
   6  -2   2 9069.00 2097.99   2
  -6  -2  -3 2759.87 1488.83  15
   6  -2   3 1900.60 476.689   6
   6  -2   3 2252.40 1222.47   2
  -6  -2  -3 2087.13 486.459  20
  -6  -2  -4 15402.8 2592.64  15
  -6  -2  -4 20540.2 1256.48  20
   6  -2   4 21507.5 3656.39   2
   6  -2   4 21471.5 1192.49  19
  -6  -2  -5 18259.4 1263.42  20
  -6  -2  -5 18929.9 1072.95  11
   6  -2   5 18762.1 1166.29  19
  -6  -2  -6 4418.47 579.535  11
   6  -2   6 4761.92 676.023  19
   6  -2   7 2690.98 535.081  19
  -6  -2  -7 3131.94 524.962  11
  -6  -2  -7 1435.39 564.120  22
  -6  -2  -8 4751.58 538.363  11
  -6  -2  -8 3921.64 603.187  22
   6  -2   8 6145.66 661.236   7
   6  -2   8 5435.78 596.382  19
   6  -2   9 1506.25 392.151   7
  -6  -2  -9 868.109 280.735  11
  -6  -2 -10 1511.78 253.250   8
   6  -2  10 1953.90 310.928   7
  -6  -1  17 2477.10 314.403  17
  -6  -1  16 191.032 295.261  17
   6  -1 -16 602.026 231.550   8
  -6  -1  15 842.066 432.065  17
   6  -1 -15 1555.29 362.472   8
  -6  -1  15 1323.23 326.215  16
   6  -1 -14 1759.63 470.190   8
  -6  -1  14 1629.27 646.948  17
  -6  -1  14 1503.45 428.257  16
  -6  -1  13 7024.81 992.416  17
   6  -1 -13 6973.81 672.369   8
  -6  -1  13 6349.69 706.872  16
  -6  -1  12 2128.17 686.033  17
   6  -1 -12 2002.80 468.885   8
  -6  -1  12 865.014 442.660  16
  -6  -1  11 1594.51 612.207  17
   6  -1 -11 1458.01 406.388   8
  -6  -1  11 876.166 423.761  16
   6  -1 -11 1723.23 1298.82   1
  -6  -1  10 33173.3 1874.00  17
   6  -1 -10 30144.1 1237.27   8
   6  -1  -9 8413.94 1870.98   1
  -6  -1   8 100.935 465.052  24
   6  -1  -8 378.462 924.219  13
   6  -1  -8 521.702 929.976   1
   6  -1  -7 4829.60 1270.80  13
  -6  -1   7 4870.92 1108.95  24
   6  -1  -7 3531.29 1108.03   2
   6  -1  -6 30224.1 2615.85   2
  -6  -1   6 29815.3 2299.38  24
   6  -1  -5 18368.4 1947.91   2
  -6  -1   5 21395.6 1795.97  24
   6  -1  -4 91426.4 4057.99   2
  -6  -1   4 88623.5 3436.61  24
   6  -1  -3 8427.49 1284.61   2
  -6  -1   3 8538.14 1682.18  14
  -6  -1   3 9419.80 1135.47  24
   6  -1  -2 93995.8 4050.70   2
  -6  -1   2 94212.3 4466.59  14
  -6  -1   2 102539. 3724.18  15
  -6  -1   1 26509.5 2275.34  14
  -6  -1   1 30427.3 2267.42  15
   6  -1  -1 29382.1 2440.18   2
  -6  -1   0 13749.8 1613.81  14
  -6  -1   0 17832.8 1992.07  15
   6  -1   0 19029.9 2202.46   2
  -6  -1  -1 7153.23 1505.77  15
  -6  -1  -1 4972.26 1092.13  14
   6  -1   1 8162.72 1760.63   2
  -6  -1  -2 12701.0 1815.02  15
   6  -1   2 19400.7 2589.87   2
  -6  -1  -3 4216.51 1270.74  15
   6  -1   3 5081.35 1479.71   2
  -6  -1  -4 23420.2 2806.22  15
  -6  -1  -4 25270.4 1200.49  11
   6  -1   4 26157.9 3383.61   2
   6  -1   4 25654.0 1255.58   6
   6  -1   5-51.4862 390.584  19
  -6  -1  -5 481.832 1094.43  15
   6  -1   5-426.712 850.613   2
  -6  -1  -5 501.657 433.462  11
  -6  -1  -6 7089.65 1892.07  15
  -6  -1  -6 9497.79 869.803  11
  -6  -1  -7 58.7442 450.536  11
  -6  -1  -8 5056.99 668.792  11
  -6  -1  -9 1766.80 443.586  11
   6  -1   9 2142.21 433.809   7
   6  -1  10 243.466 248.176   7
  -6  -1 -10 142.563 283.422  11
  -6  -1 -11 411.975 202.966   8
  -6   0  17 1045.66 293.508  17
  -6   0  16 645.052 377.158  17
  -6   0  15 1518.01 580.508  17
  -6   0  14-70.5822 499.572  17
   6   0 -14 37.2192 287.475   8
   6   0 -13 2481.15 465.463   8
  -6   0  13 1928.56 705.851  17
  -6   0  12-109.014 517.377  17
   6   0 -12 458.893 339.298   8
   6   0 -12-31.2016 391.455  30
   6   0 -12 5.34822 1169.27   1
   6   0 -11 5611.84 588.973   8
  -6   0  11 2939.57 740.381  17
   6   0 -11 6176.65 1682.46   1
   6   0 -11 3240.56 571.909  30
   6   0 -10 115.975 846.056   1
   6   0  -9 4967.73 1476.09   1
   6   0  -8 5979.28 1580.69  13
   6   0  -8 7375.60 1595.96   1
   6   0  -7 8859.08 1669.48  13
   6   0  -6 4272.94 1161.68  13
  -6   0   6 3849.33 1163.74  24
   6   0  -6 3581.64 1078.85   2
  -6   0   5 1179.81 790.152  24
   6   0  -5 471.196 585.713   2
   6   0  -4 34582.2 2345.21   2
  -6   0   4 34892.8 2592.07  24
  -6   0   3 38653.7 2624.32  24
   6   0  -3 31921.8 2144.31   2
   6   0  -2 999999. 11671.8   2
  -6   0   2 992853. 13007.8  24
   6   0  -1 102155. 4040.64   2
  -6   0   1 109776. 2597.34  25
  -6   0   1 106734. 4433.74  24
  -6   0   0 1730.03 600.740  25
   6   0   0 796.469 619.685   2
  -6   0  -1 37738.7 2290.76  25
   6   0   1 61588.9 3829.76   2
  -6   0  -2 36388.4 2293.03  25
   6   0   2 53234.5 3843.96   2
   6   0   3 14598.6 2068.90   2
   6   0   4 3791.31 1285.88   2
   6   0   5 473.921 728.058   2
   6   0   5 272.835 320.608   6
  -6   0  -5 649.587 416.924  11
  -6   0  -6 498.277 443.319  11
  -6   0  -7 31147.5 1485.51  11
  -6   0  -8 3929.46 647.931  11
  -6   0  -9 2136.16 502.427  11
  -6   0 -10 640.204 362.548  11
  -6   0 -11 147.016 209.169   8
  -6   1  17 2358.47 293.237  17
  -6   1  16 136.117 270.490  17
  -6   1  15 1153.08 456.304  17
  -6   1  14 1579.30 597.584  17
   6   1 -14 498.706 427.200  30
  -6   1  13 5682.51 899.542  17
   6   1 -13 6804.34 754.690  30
  -6   1  12 1480.98 607.973  17
   6   1 -12 1647.99 515.286  30
  -6   1  11 1554.35 570.436  17
   6   1 -11 1407.41 461.717  30
  -6   1  10 31899.6 1838.22  17
   6   1 -10 31995.1 1337.62  30
   6   1  -9 8537.77 1678.85   1
   6   1  -8 344.450 849.376   1
   6   1  -7 4065.66 1324.05  13
  -6   1   7 3598.02 1025.69  23
   6   1  -6 30873.2 2824.20  13
  -6   1   6 28822.2 3093.69  24
  -6   1   6 31264.8 2254.53  23
   6   1  -5 19573.2 2038.25  13
  -6   1   5 21634.0 2488.29  24
  -6   1   5 23469.2 1795.62  23
  -6   1   4 88518.8 4621.06  24
  -6   1   4 100882. 3248.67  23
  -6   1   3 8811.68 1480.90  24
   6   1  -3 7633.63 956.368   2
  -6   1   3 8376.05 956.778  23
  -6   1   2 92605.0 4474.18  24
  -6   1   2 87725.6 2607.28  23
   6   1  -1 32742.4 1792.15   2
  -6   1   1 27425.8 2527.31  24
  -6   1   0 11967.5 1108.87  23
  -6   1  -1 6828.30 1088.45  26
  -6   1  -1 6584.00 1100.02  25
  -6   1  -2 14369.9 1570.08  26
  -6   1  -2 15211.6 1715.78  25
  -6   1  -3 4172.04 1091.96  25
  -6   1  -4 20044.5 2326.16  25
  -6   1  -5 438.576 408.598  11
  -6   1  -6 10010.5 891.484  11
  -6   1  -7 778.152 505.583  11
  -6   1  -8 4832.30 645.227  11
  -6   1  -9 1816.19 446.268  11
  -6   1 -10 702.709 298.795  11
   6   2 -15-36.8526 300.600  30
  -6   2  14 1208.95 380.470  17
   6   2 -14 1377.95 443.669  30
  -6   2  13 593.879 385.870  17
   6   2 -13 301.306 430.672  30
   6   2 -12 990.701 492.866  30
  -6   2   9 10373.6 2523.47  24
  -6   2   9 11322.7 1953.14  23
  -6   2   8 5313.66 1736.35  24
  -6   2   8 4377.03 1194.75  23
  -6   2   7 557.881 796.218  24
  -6   2   7-84.5332 603.308  23
  -6   2   6 3524.56 1397.59  24
  -6   2   6 4190.98 1045.35  23
  -6   2   5 10177.5 1935.94  24
  -6   2   5 9318.11 1228.09  23
  -6   2   4 20555.4 1667.63  23
  -6   2   4 18626.3 2362.36  24
  -6   2   3 13304.3 1954.09  24
  -6   2   3 12950.8 1342.93  23
  -6   2   2 57907.0 3885.96  24
  -6   2   2 55649.6 2877.42  23
  -6   2   1 16168.5 2105.01  24
  -6   2   1 14216.2 1646.76  23
  -6   2   0 6071.47 1322.24  26
  -6   2   0 3063.53 982.584  23
  -6   2  -1 1972.19 855.005  26
  -6   2  -1 1121.09 772.645  25
  -6   2  -1 669.458 646.530  23
  -6   2  -2 7625.34 1564.76  26
  -6   2  -2 7883.69 1476.23  25
  -6   2  -3 1997.18 541.256  28
  -6   2  -3 1910.71 1062.87  26
  -6   2  -3 1166.30 879.240  25
  -6   2  -4 14639.3 2270.21  25
   6   3 -14 982.239 336.304  30
   6   3 -13 706.519 362.861  30
   6   3 -12 2623.74 531.302  30
  -6   3   8 12018.5 2594.44  24
  -6   3   7 10847.9 2326.69  24
  -6   3   7 10299.0 1689.60  23
  -6   3   6 7913.62 1796.47  24
  -6   3   6 8162.00 1449.48  23
  -6   3   5 20744.7 2144.70  23
  -6   3   5 24446.6 2980.34  24
  -6   3   4 7801.39 1616.86  24
  -6   3   4 6427.60 1201.75  23
  -6   3   3 1152.07 638.422  23
  -6   3   2 22859.8 2173.81  23
  -6   3   1 36700.8 3590.22  26
  -6   3   1 35413.5 2941.56  23
  -6   3   0 8923.06 1912.47  26
  -6   3   0 8380.83 1728.06  25
  -6   3   0 5434.13 1418.68  23
  -6   3  -1 1330.52 461.419  28
  -6   3  -1 665.134 727.743  26
  -6   3  -1 1070.36 865.381  25
  -6   3  -1 518.598 804.473  23
  -6   3  -2 5377.74 1622.68  26
  -6   3  -2 4211.07 1354.69  25
  -6   3  -2 4924.96 676.175  28
  -6   3  -3 6165.12 761.266  28
   6   4 -12 1786.37 304.369  30
   6   4 -11 918.661 308.853  30
   6   4 -10 411.819 315.491  30
   6   4  -9 1412.56 374.065  30
  -6   4   0 1300.53 415.334  28
  -6   4  -1 1159.61 399.647  28
  -7  -5   8 2000.21 251.864  10
  -7  -5   7 5315.53 420.637  10
  -7  -5   6 11100.4 616.140  10
  -7  -5   5 2978.69 358.227  10
   7  -5  -5 2461.21 352.262   5
  -7  -5   5 2030.75 302.597  20
  -7  -5   4 231.457 212.642  10
   7  -5  -4 388.222 281.374   5
  -7  -5   4 184.655 189.187  20
  -7  -5   3 585.627 235.219  10
  -7  -5   3 401.000 217.811  20
   7  -5  -3 494.776 292.713   5
   7  -5  -2 10369.0 680.951   5
  -7  -5   2 9486.92 604.233  20
   7  -5  -1 2996.43 437.471   5
  -7  -5   1 2376.78 344.990  20
  -7  -5   0-112.745 208.305  20
   7  -5   0 284.796 260.987   5
   7  -5   1 3736.31 369.778   5
  -7  -4  12 4265.58 349.916  16
   7  -4 -12 880.184 205.184  21
   7  -4 -11 1550.40 269.764   9
  -7  -4  11 1548.49 295.038  16
  -7  -4  11 2194.83 315.215  10
   7  -4 -10 1811.29 337.800   9
  -7  -4  10 1615.26 330.610  16
   7  -4 -10 1243.40 349.605  21
  -7  -4  10 1779.67 358.268  10
   7  -4  -9 726.661 296.653   9
   7  -4  -9 380.576 297.746  21
  -7  -4   9 889.747 335.540  10
  -7  -4   8 13781.9 878.416   4
  -7  -4   8 19637.4 1173.77  10
   7  -4  -8 11935.6 943.567  21
   7  -4  -8 19689.3 953.974   9
  -7  -4   7 15001.9 1032.94  10
   7  -4  -7 14712.2 857.963   9
   7  -4  -6 6390.80 714.372   5
  -7  -4   6 8073.54 802.316  10
   7  -4  -6 6875.48 705.733  21
   7  -4  -5 7561.53 693.951  18
   7  -4  -5 7723.60 878.729   5
   7  -4  -5 9192.23 729.149  21
   7  -4  -4 18078.3 1019.33  18
  -7  -4   4 18759.9 1131.18  10
   7  -4  -4 19593.6 976.590  21
   7  -4  -3 26742.1 1256.60  18
  -7  -4   3 25412.9 1303.89  10
   7  -4  -3 26236.9 1530.96   5
   7  -4  -3 28123.7 1117.21  21
  -7  -4   2 43826.6 1636.51  10
   7  -4  -2 41488.0 1883.10   5
  -7  -4   2 42892.3 1706.32  20
   7  -4  -1 1022.15 454.546  19
  -7  -4   1 778.009 472.428  22
  -7  -4   1 803.484 403.897  10
  -7  -4   1 708.957 418.565  20
   7  -4  -1 1012.10 657.860   5
  -7  -4   0 11649.9 1008.88  22
   7  -4   0 14961.5 1175.65   5
  -7  -4   0 13492.3 1014.70  20
   7  -4   0 13916.1 923.982  19
   7  -4   1 6233.71 821.474   5
  -7  -4  -1 5098.94 681.433  20
   7  -4   1 6060.67 679.201  19
  -7  -4  -1 6294.40 878.863  22
   7  -4   2 9399.85 923.723   5
  -7  -4  -2 8836.21 841.171  20
  -7  -4  -2 8115.45 820.601  22
   7  -4   2 10347.2 816.815  19
   7  -4   3 1037.00 412.806  19
  -7  -4  -3 992.108 439.153  22
  -7  -4  -3 855.786 388.606  20
   7  -4   3 814.411 380.062   5
   7  -4   4 7061.85 553.814   5
  -7  -4  -4 7301.32 689.368  22
   7  -4   4 6830.27 655.132  19
  -7  -4  -5 1558.85 361.299  22
   7  -4   5 1165.43 259.658  10
  -7  -4  -6-341.343 196.826  22
   7  -4   6-302.299 191.903  19
   7  -3 -15-24.0733 144.497   9
  -7  -3  15 179.742 160.996  16
   7  -3 -14 1536.50 292.637   9
  -7  -3  14 2714.97 385.817  16
   7  -3 -13 3569.71 453.831   9
  -7  -3  13 5531.59 583.055  16
   7  -3 -12 389.148 309.784   9
   7  -3 -12 302.536 287.394   8
  -7  -3  12 1078.53 428.215  16
   7  -3 -11-57.1436 389.137   9
   7  -3 -11 277.823 337.717   8
  -7  -3  11 350.621 401.540  16
   7  -3 -10 4021.96 628.412   9
  -7  -3  10 3230.25 557.446  10
   7  -3  -9 11321.3 960.193   9
  -7  -3   9 11466.8 972.864  16
  -7  -3   9 10170.6 917.827  10
   7  -3  -8 1333.35 464.280   9
  -7  -3   8 1371.14 457.242  16
  -7  -3   8 1476.80 453.650  10
   7  -3  -7 15618.4 1030.77   9
  -7  -3   7 13883.7 963.064  16
  -7  -3   7 14311.1 1067.80  10
   7  -3  -7 9549.33 1005.33  21
  -7  -3   7 10177.6 2489.98  14
   7  -3  -6 5017.10 629.869   9
  -7  -3   6 3108.74 1482.46  14
   7  -3  -6 5476.00 1667.01   3
   7  -3  -6 3958.98 697.966   5
  -7  -3   6 3705.48 587.191  10
   7  -3  -6 3981.09 672.423  21
   7  -3  -5 12240.5 851.090   9
   7  -3  -5 11716.3 1902.37   2
   7  -3  -5 10032.7 1848.63   3
  -7  -3   5 7737.97 1982.85  14
  -7  -3   5 11029.8 961.622  10
   7  -3  -5 8160.85 952.955   5
   7  -3  -5 12927.3 946.157  21
  -7  -3   4 2933.49 1316.46  14
  -7  -3   4 4735.66 585.215   4
  -7  -3   4 3849.69 600.953  10
   7  -3  -4 5537.20 1356.17   2
   7  -3  -4 4612.47 810.209   5
   7  -3  -4 5227.53 622.913   9
   7  -3  -3 80895.9 2292.97  18
   7  -3  -3 86248.9 5127.92   2
  -7  -3   3 79523.4 2164.52   4
  -7  -3   3 78870.3 2266.38  10
   7  -3  -3 81961.3 2711.58   5
   7  -3  -2 36787.0 1571.07  18
   7  -3  -2 36274.2 3369.21   2
  -7  -3   2 33723.2 1738.60  22
  -7  -3   2 33625.4 1502.38  10
   7  -3  -2 32863.5 1780.22   5
   7  -3  -1 21995.7 1320.86  18
   7  -3  -1 22881.5 2798.43   2
  -7  -3   1 17064.5 2730.77  14
  -7  -3   1 22468.8 1217.01  10
  -7  -3   1 19035.6 1452.50  22
   7  -3  -1 22926.0 1614.43   5
  -7  -3   0 17454.0 2985.82  14
  -7  -3   0 22168.6 1237.97  10
   7  -3   0 22346.2 1552.47   5
  -7  -3   0 20591.7 1255.23  20
   7  -3   1 19375.6 1508.65   5
  -7  -3  -1 18724.9 1224.51  20
  -7  -3  -2 5527.53 947.164  22
   7  -3   2 6247.04 942.555   5
  -7  -3  -2 5025.78 732.099  20
   7  -3   2 6031.13 770.204  19
  -7  -3  -3 19391.5 1514.39  22
   7  -3   3 14983.5 1260.11   5
  -7  -3  -3 16931.4 1199.28  20
   7  -3   3 20870.2 1240.37  19
  -7  -3  -4 3474.18 744.317  22
   7  -3   4 3835.36 652.124   5
  -7  -3  -4 3946.33 655.994  20
   7  -3   4 4856.00 703.727  19
   7  -3   5 12826.9 855.645   7
  -7  -3  -5 11631.0 1054.52  22
   7  -3   5 11395.9 892.619  19
   7  -3   6 9888.32 698.778   7
  -7  -3  -6 7644.18 774.463  22
   7  -3   6 9030.33 745.834  19
   7  -3   7 2582.53 411.777   7
  -7  -3  -7 1993.17 416.117  22
   7  -3   7 3024.05 479.860  19
   7  -3   8-23.3396 198.184   7
   7  -2 -16 259.982 192.643   9
  -7  -2  16 720.718 205.001  16
  -7  -2  15-56.6417 229.925  17
   7  -2 -15 329.095 263.879   8
  -7  -2  15 779.839 299.453  16
  -7  -2  14 1094.48 378.341  17
   7  -2 -14 1147.50 361.204   8
  -7  -2  14 1618.20 423.568  16
  -7  -2  13 985.451 411.550  17
   7  -2 -13 1448.83 422.807   8
  -7  -2  13 1295.83 467.831  16
   7  -2 -12 4249.13 585.762   8
  -7  -2  12 2840.86 612.393  17
  -7  -2  12 3755.66 670.133  16
  -7  -2  11 6561.06 858.403  17
  -7  -2  11 8095.75 908.711  16
   7  -2 -10 28.2152 986.591   1
   7  -2 -10 212.760 363.196   8
  -7  -2  10 164.098 432.941  16
  -7  -2  10-747.055 1441.60  14
   7  -2  -9 3696.38 539.265   8
  -7  -2   9 3687.16 665.945  16
  -7  -2   8 3775.00 1722.81  14
   7  -2  -8 5716.86 600.879   8
  -7  -2   8 5804.84 726.824  16
   7  -2  -8 4829.60 1253.39  13
   7  -2  -8 6690.83 1750.58   1
   7  -2  -7 2023.86 858.714  13
   7  -2  -7 2450.94 1080.02   1
  -7  -2   7 1419.96 1136.29  14
   7  -2  -7 1751.42 892.118   2
  -7  -2   6 2118.07 1463.70  14
   7  -2  -6 2418.56 935.501   2
  -7  -2   5 4738.77 1680.59  14
   7  -2  -5 4392.38 1159.24   2
  -7  -2   4 2344.56 1130.25  14
   7  -2  -4 3004.31 902.350   3
   7  -2  -4 4050.18 1079.58   2
   7  -2  -3 81000.0 4496.24   2
  -7  -2   3 71064.2 4906.57  14
   7  -2  -2 63735.0 4100.13   2
  -7  -2   2 52696.1 4018.93  14
   7  -2  -1 25404.1 2798.96   2
  -7  -2   1 19501.3 2359.71  14
  -7  -2   0 32623.0 3380.44  15
   7  -2   0 35788.4 3581.68   2
   7  -2   1 1630.21 428.040  18
  -7  -2  -1 1071.16 340.289   4
  -7  -2  -1 1629.47 1230.99  15
   7  -2   1 2058.41 468.155   6
   7  -2   1 1962.45 1065.49   2
  -7  -2  -1 1654.90 442.199  20
  -7  -2  -2 8703.20 871.805   4
   7  -2   2 10226.2 920.013   6
  -7  -2  -2 12056.9 2565.35  15
  -7  -2  -2 12000.4 937.158  20
   7  -2   2 12338.8 2372.05   2
  -7  -2  -3 33730.7 1366.45  11
  -7  -2  -3 35778.3 1615.29  20
   7  -2   3 31799.5 4043.83   2
  -7  -2  -4 15050.6 959.998  11
  -7  -2  -4 15272.1 1124.23  20
   7  -2   4 16820.0 1110.15  19
   7  -2   5 943.953 479.002  19
  -7  -2  -5 631.349 372.230  11
   7  -2   6 436.415 412.388  19
  -7  -2  -6 482.011 403.357  11
   7  -2   7 2040.60 512.573   7
  -7  -2  -7 1991.88 447.612  11
  -7  -2  -7 1629.96 537.279  22
   7  -2   7 3075.19 518.555  19
   7  -2   8 555.498 340.430   7
  -7  -2  -8 553.160 288.333  11
  -7  -2  -9-39.6664 184.411   8
   7  -2   9 302.290 244.399   7
  -7  -1  17 1785.39 291.201  17
   7  -1 -16 1707.11 286.822   8
  -7  -1  16 853.703 341.441  17
  -7  -1  15 419.237 379.060  17
   7  -1 -15 731.849 305.647   8
  -7  -1  15 609.040 295.460  16
   7  -1 -14 8183.63 662.179   8
  -7  -1  14 7155.41 934.794  17
  -7  -1  14 7163.50 677.151  16
  -7  -1  13 1566.61 630.062  17
   7  -1 -13 1724.87 435.991   8
  -7  -1  13 1447.95 448.149  16
  -7  -1  12 17265.9 1467.91  17
   7  -1 -12 21381.2 1096.22   8
  -7  -1  12 19682.7 1208.99  16
   7  -1 -11 1245.78 1177.76   1
  -7  -1  11 95.3694 433.226  17
   7  -1 -11 48.7702 337.422   8
  -7  -1  11-136.405 378.976  16
  -7  -1  10 1118.61 494.636  17
   7  -1 -10 1161.75 375.314   8
  -7  -1  10 990.563 403.883  16
   7  -1 -10 914.470 1045.60   1
   7  -1  -9 19371.7 2835.42   1
   7  -1  -9 15689.0 2530.74  13
   7  -1  -8 5859.62 1472.99  13
   7  -1  -8 8585.86 1823.95   1
  -7  -1   7 25414.4 2365.02  24
   7  -1  -7 32638.5 3083.22   2
   7  -1  -7 36226.8 3097.05  13
   7  -1  -6 6409.44 1348.68   2
  -7  -1   6 5004.47 1051.46  24
   7  -1  -5 51907.1 3356.04   2
  -7  -1   5 54777.8 3094.66  24
   7  -1  -4 15454.6 1822.90   2
  -7  -1   4 19138.6 1794.66  24
  -7  -1   3 194647. 7142.64  14
   7  -1  -3 199354. 6354.30   2
  -7  -1   3 177828. 5040.76  15
   7  -1  -2 117902. 4949.55   2
  -7  -1   2 110677. 5082.10  14
  -7  -1   2 105082. 4197.08  15
  -7  -1   1 146642. 5328.12  15
  -7  -1   1 147231. 5567.02  14
  -7  -1   0 42809.7 3228.50  15
  -7  -1   0 42149.6 2842.65  14
  -7  -1  -1 27286.8 2760.31  15
   7  -1   1 41690.2 3667.92   2
  -7  -1  -2 11987.3 1990.37  15
   7  -1   2 19107.0 2755.05   2
  -7  -1  -3 27843.2 3049.43  15
   7  -1   3 32910.2 1429.00   6
   7  -1   3 35002.9 3944.58   2
   7  -1   4 30192.6 1472.15   6
  -7  -1  -4 31102.0 1431.96  11
   7  -1   4 36627.3 4407.68   2
   7  -1   4 34379.7 1365.31  19
  -7  -1  -5 15624.4 1072.38  11
  -7  -1  -6 20409.8 1218.56  11
  -7  -1  -7 1302.12 527.375  11
   7  -1   8 135.506 337.483   7
  -7  -1  -8 503.399 413.837  11
   7  -1   9 1037.65 310.053   7
  -7  -1  -9 830.441 335.516  11
   7  -1  10 2415.84 269.779   7
  -7   0  17 524.179 267.350  17
  -7   0  16 524.194 369.921  17
  -7   0  15 1240.28 571.419  17
  -7   0  14 210.962 476.949  17
   7   0 -13 14927.8 834.579   8
  -7   0  13 13816.5 1336.66  17
  -7   0  12-198.056 520.240  17
   7   0 -12-330.264 344.395   8
  -7   0  11 12215.2 1262.47  17
  -7   0  11 13196.0 893.885  16
  -7   0  10 16263.8 1384.08  17
   7   0 -10 18884.0 2697.63   1
   7   0 -10 17042.2 1032.48  30
   7   0  -9 674.146 891.471  13
  -7   0   9 636.974 807.717  24
   7   0  -9 1010.85 997.929   1
   7   0  -8 65381.1 4593.68  13
  -7   0   8 53769.7 4305.30  24
   7   0  -7 13789.9 1982.84  13
  -7   0   7 10423.7 1874.42  24
   7   0  -6 14801.0 1862.17   2
  -7   0   6 14217.0 2083.20  24
   7   0  -5 81895.5 4001.64   2
  -7   0   5 77260.8 4269.97  24
   7   0  -4 44021.0 2806.27   2
  -7   0   4 45070.7 3153.52  24
  -7   0   3 463.688 620.589  24
   7   0  -3 54.6205 511.472   2
  -7   0   2 151199. 4972.09  14
  -7   0   2 143354. 5589.86  24
   7   0  -1 5478.79 1081.98   2
   7   0   0 7202.69 1347.03   2
   7   0   1 873.753 643.258   2
   7   0   2 3319.84 1045.18   2
   7   0   3 73930.0 4995.48   2
   7   0   4 110293. 2487.72   6
  -7   0  -4 106589. 2588.39  11
   7   0   5-250.830 343.743   6
  -7   0  -5-9.20593 409.014  11
  -7   0  -6 1059.68 655.576  11
  -7   0  -7 9238.30 900.505  11
   7   0   8 603.469 327.861   7
  -7   0  -8 197.113 425.003  11
  -7   0  -9 7015.78 659.104  11
  -7   0 -10 3078.38 395.472  11
  -7   1  17 1572.93 257.415  17
  -7   1  16 1434.79 367.391  17
  -7   1  15 563.045 407.623  17
  -7   1  14 6022.42 840.955  17
   7   1 -14 6604.55 733.055  30
  -7   1  13 735.690 483.072  17
   7   1 -13 1776.04 532.006  30
  -7   1  12 16103.2 1390.32  17
   7   1 -12 19678.2 1181.75  30
  -7   1  11-617.973 488.183  17
   7   1 -11-571.844 1072.24   1
   7   1 -11 407.644 452.249  30
   7   1 -10 622.782 856.422   1
  -7   1  10 1356.51 503.938  17
   7   1 -10 1323.83 437.455  30
   7   1  -9 16254.4 2344.97   1
  -7   1   9 12532.7 2534.60  24
  -7   1   8 4966.37 1568.42  24
   7   1  -8 7197.29 1569.37   1
   7   1  -7 30586.3 3103.82  13
  -7   1   7 26941.7 3298.55  24
  -7   1   7 29151.3 2604.44  23
  -7   1   6 4847.12 1421.57  24
   7   1  -6 5219.50 1271.28  13
  -7   1   6 5184.45 1167.21  23
   7   1  -5 54361.0 3418.65  13
  -7   1   5 53938.1 2747.42  23
  -7   1   5 49941.2 3843.93  24
  -7   1   4 17798.1 2251.15  24
  -7   1   4 18478.1 1563.07  23
   7   1  -3 206829. 5249.08   2
  -7   1   3 213508. 7505.42  24
   7   1  -2 129666. 3986.52   2
  -7   1   2 126297. 5724.99  24
  -7   1   2 118024. 3291.11  23
  -7   1   1 152376. 6361.80  24
  -7   1   0 44872.0 2759.39  26
  -7   1   0 50525.8 2772.70  25
  -7   1  -1 34061.8 2401.71  25
  -7   1  -2 12816.1 1715.29  25
  -7   1  -3 26294.0 2632.18  25
  -7   1  -4 24714.8 2433.23  25
  -7   1  -4 31499.7 1425.84  11
  -7   1  -5 15418.2 1056.22  11
  -7   1  -6 20476.2 1222.24  11
  -7   1  -7 529.851 462.734  11
  -7   1  -8 749.118 430.817  11
  -7   1  -9 684.493 320.403  11
   7   2 -15 676.280 338.466  30
   7   2 -14 884.147 426.360  30
   7   2 -13 812.521 472.989  30
   7   2 -12 3412.21 617.058  30
   7   2 -11 8329.57 854.288  30
   7   2 -10 208.654 434.083  30
  -7   2  10-27.4817 760.874  24
  -7   2   9 2331.54 1394.30  24
  -7   2   9 3637.96 1596.04  23
  -7   2   8 5400.10 1852.56  24
  -7   2   8 4218.32 1319.85  23
  -7   2   7 1098.30 897.234  24
  -7   2   7 1132.71 698.452  23
  -7   2   6 1752.53 1008.25  24
  -7   2   6 2385.72 898.634  23
  -7   2   5 4392.09 1415.27  24
  -7   2   5 4139.59 943.805  23
  -7   2   4 4150.65 1330.95  24
  -7   2   4 3068.63 797.624  23
  -7   2   3 73128.6 4784.33  24
  -7   2   3 69954.3 3094.78  23
  -7   2   2 59225.2 4358.02  24
  -7   2   2 55120.2 2777.57  23
  -7   2   1 18097.5 1871.70  23
  -7   2   0 30968.2 2892.40  26
  -7   2   0 32380.4 2791.59  25
  -7   2  -1 1804.91 514.319  28
  -7   2  -1 2432.05 961.613  26
  -7   2  -1 2121.42 1044.67  25
  -7   2  -2 10577.1 960.196  28
  -7   2  -2 10192.7 1883.18  26
  -7   2  -2 10362.1 1797.27  25
  -7   2  -3 25113.5 1694.75  28
  -7   2  -3 29856.1 3172.07  25
   7   3 -14 1954.13 377.535  30
   7   3 -13 4174.25 540.575  30
   7   3 -12 927.048 424.845  30
   7   3 -11-209.196 396.573  30
   7   3 -10 4469.36 619.263  30
  -7   3   7 14105.8 2541.45  24
  -7   3   6 4138.03 1398.87  24
  -7   3   6 3078.57 1085.39  23
  -7   3   5 10317.9 1934.81  24
  -7   3   5 8744.76 1388.25  23
  -7   3   4 4320.40 1138.05  24
  -7   3   4 2872.63 869.476  23
  -7   3   3 69046.7 3606.75  23
  -7   3   2 30349.8 3342.04  26
  -7   3   2 30812.5 2530.11  23
  -7   3   1 19895.0 2742.90  26
  -7   3   1 18962.9 2091.93  23
  -7   3   0 22645.6 1291.18  28
  -7   3   0 20135.4 2768.94  26
  -7   3   0 20336.5 2525.30  25
  -7   3  -1 19564.3 1253.36  28
  -7   3  -2 4506.50 711.993  28
  -7   3  -3 12834.3 1139.86  28
   7   4 -12 3731.14 334.294  30
  -7   4  12 2848.56 348.226  29
   7   4 -11 1829.52 332.337  30
  -7   4   1 396.258 353.688  28
  -7   4   0 13212.9 951.231  28
  -7   4  -1 4590.72 619.771  28
  -7   5   4-489.893 268.955  28
  -7   5   3 585.089 246.654  28
  -8  -5   7 3336.65 291.116  10
  -8  -5   6 875.866 200.847  10
  -8  -5   5 137.318 167.793  10
   8  -5  -5 180.897 195.257   5
  -8  -5   5-11.3944 161.433  20
   8  -5  -4 3219.78 356.937   5
  -8  -5   4 2171.78 283.067  20
   8  -5  -3 6109.99 475.238   5
  -8  -5   3 5614.07 428.396  20
  -8  -5   2 52.8279 172.116  20
   8  -5  -2-8.51935 235.922   5
   8  -5  -1 3369.74 363.952   5
  -8  -5   1 2296.41 303.314  20
   8  -5   0 386.723 188.890   5
  -8  -4  12 1142.54 211.235   4
  -8  -4  11 2426.02 325.589   4
  -8  -4  11 3146.95 326.355  16
   8  -4 -11 2704.81 318.430   9
  -8  -4  10 158.556 199.776  16
  -8  -4  10 74.4548 173.532   4
  -8  -4  10-355.872 238.625  10
   8  -4 -10 210.816 235.613   9
  -8  -4   9 2330.09 377.490   4
  -8  -4   9 3914.35 476.546  10
   8  -4  -9 2176.52 360.097  21
   8  -4  -9 3739.13 447.969   9
   8  -4  -8 542.358 245.974  18
  -8  -4   8 537.256 233.557   4
   8  -4  -8 572.728 281.142  21
  -8  -4   8 946.298 340.744  10
   8  -4  -7 918.178 300.934  18
   8  -4  -7 738.595 284.629  21
  -8  -4   7 1472.65 391.036  10
   8  -4  -6 3379.78 480.869  18
   8  -4  -6 4642.02 660.019   5
   8  -4  -6 3943.22 471.816  21
   8  -4  -5 7989.53 696.788  18
   8  -4  -5 7561.13 807.922   5
  -8  -4   5 8074.56 740.157  10
   8  -4  -5 9466.35 632.083  21
   8  -4  -4 8655.78 730.725  18
  -8  -4   4 8997.32 756.748  10
   8  -4  -4 8288.01 895.056   5
  -8  -4   3 4842.92 601.136  10
   8  -4  -3 4948.45 745.930   5
  -8  -4   2 17621.1 1008.25  10
   8  -4  -2 14491.1 1183.10   5
  -8  -4   2 18005.9 1110.32  20
   8  -4  -2 14859.8 878.378  19
   8  -4  -1 31350.2 1648.11   5
  -8  -4   1 33492.0 1498.79  20
   8  -4  -1 30850.0 1266.21  19
  -8  -4   0 3850.32 615.799  22
   8  -4   0 4872.51 737.518   5
  -8  -4   0 3970.23 594.137  20
   8  -4   0 4500.67 585.794  19
   8  -4   1 554.335 379.638  19
  -8  -4  -1 338.813 402.982  22
  -8  -4  -1 385.462 348.992  20
   8  -4   1 776.479 451.669   5
   8  -4   2 1.18987 337.973  19
  -8  -4  -2 142.089 346.774  22
  -8  -4  -2 168.015 310.244  20
   8  -4   2 332.554 358.526   5
   8  -4   3 1366.55 378.929  19
  -8  -4  -3 844.016 350.813  22
   8  -4   3 1025.99 336.475   5
   8  -4   4 929.895 294.971  19
  -8  -4  -4 705.031 280.666  22
  -8  -4  -5 623.494 205.545  22
   8  -4   5-77.7474 173.398  19
   8  -3 -15 511.968 161.541   9
  -8  -3  15 896.699 195.994  16
   8  -3 -14 1097.27 262.949   9
   8  -3 -14 304.377 211.935  21
   8  -3 -13 1861.82 382.814   9
   8  -3 -13 1085.52 307.377  21
   8  -3 -12 15646.2 951.447   9
  -8  -3  12 19785.3 1078.51  16
   8  -3 -11 3823.40 568.590   9
  -8  -3  11 4828.36 644.815  16
   8  -3 -10 531.088 415.619   9
  -8  -3  10-72.5740 376.815  16
   8  -3 -10 45.6434 346.961  21
   8  -3  -9 2728.85 577.483   9
  -8  -3   9 2431.93 516.441  16
  -8  -3   9 2696.65 523.113  10
   8  -3  -8 18987.4 1172.97   9
  -8  -3   8 16606.6 1053.93  16
  -8  -3   8 17306.3 1102.07  10
   8  -3  -7 667.858 423.911   9
  -8  -3   7 90.4975 323.083  16
  -8  -3   7 818.252 397.772  10
   8  -3  -6 28703.7 1311.55   9
  -8  -3   6 26222.9 1333.78  10
   8  -3  -6 24237.5 1426.27   5
  -8  -3   5 23752.9 1307.19   4
  -8  -3   5 23905.2 1284.24  10
   8  -3  -5 24797.7 1506.37   5
   8  -3  -5 26348.7 1220.45   9
   8  -3  -4 14262.7 1019.27  18
  -8  -3   4 13044.1 953.375   4
  -8  -3   4 14281.6 1009.38  10
   8  -3  -4 14171.6 1232.82   5
   8  -3  -3 21092.0 1225.48  18
  -8  -3   3 17912.5 1078.72   4
  -8  -3   3 18438.9 1132.51  10
   8  -3  -3 19274.9 1419.12   5
   8  -3  -2 72277.5 2336.26  18
  -8  -3   2 61905.2 2004.68   4
  -8  -3   2 67747.4 2087.54  10
  -8  -3   2 58104.3 2351.43  22
   8  -3  -2 56933.2 2427.25   5
   8  -3  -1 30756.4 1683.50  18
  -8  -3   1 30223.4 1428.05   4
  -8  -3   1 35346.8 1520.20  10
   8  -3  -1 34526.8 2023.46   5
   8  -3   0 8493.64 1051.82   5
  -8  -3   0 7933.14 848.661  20
   8  -3   1 22545.1 1551.17   5
  -8  -3  -1 20741.7 1293.16  20
  -8  -3  -2 6376.59 953.069  22
   8  -3   2 6020.89 890.022   5
  -8  -3  -2 6066.20 747.972  20
   8  -3   2 6358.08 771.908  19
  -8  -3  -3 31459.3 1735.03  22
   8  -3   3 29764.6 1552.77   5
  -8  -3  -3 28826.2 1484.68  20
   8  -3   3 31363.5 1456.10  19
   8  -3   4 1237.05 472.813   5
   8  -3   4 2030.87 525.325  19
   8  -3   4 2280.46 439.735   7
  -8  -3  -4 2779.25 678.118  22
   8  -3   5 5897.64 546.745   7
   8  -3   5 4946.05 580.501  19
   8  -3   6 1916.85 379.838  19
   8  -3   6 2488.22 371.727   7
  -8  -3  -6 1307.82 390.980  22
   8  -3   7 600.693 218.624   7
  -8  -3  -7 532.133 216.090  22
   8  -3   7 1020.40 237.140  19
   8  -2 -16-122.599 182.646   9
  -8  -2  16 186.593 165.518  16
  -8  -2  15 818.348 273.363  17
  -8  -2  15 1034.81 309.673  16
   8  -2 -14 1290.14 370.706   8
  -8  -2  14 617.281 302.249  17
  -8  -2  14 1105.11 382.387  16
  -8  -2  13 1572.39 446.700  17
   8  -2 -13 1826.24 427.511   8
  -8  -2  13 1561.59 477.947  16
   8  -2 -12 5506.87 629.471   8
  -8  -2  12 4259.48 673.348  17
  -8  -2  12 5522.52 721.855  16
   8  -2 -11 4625.97 599.268   8
  -8  -2  11 3011.60 611.577  17
  -8  -2  11 4536.55 701.425  16
   8  -2 -10 8693.07 757.151   8
  -8  -2  10 8038.10 875.475  17
  -8  -2  10 8435.40 897.027  16
  -8  -2  10 6032.16 2426.84  14
   8  -2  -9 6484.74 664.656   8
  -8  -2   9 5990.12 758.583  16
  -8  -2   8 3506.94 1608.84  14
   8  -2  -8 3502.11 592.955   9
  -8  -2   8 4684.12 621.745  16
   8  -2  -8 4935.78 1367.16  13
   8  -2  -8 5334.34 1609.88   1
   8  -2  -8 3033.74 1189.65   2
   8  -2  -7 3990.07 601.740   9
  -8  -2   7 4135.58 553.312  16
  -8  -2   7 3821.96 1658.87  14
   8  -2  -7 4437.85 1262.74  13
   8  -2  -7 4446.38 1381.08   2
   8  -2  -6 5237.29 608.046   9
  -8  -2   6 4646.53 1796.86  14
   8  -2  -6 5303.23 1341.50   2
  -8  -2   5 784.129 989.385  14
   8  -2  -5 3.19526 595.402   2
  -8  -2   4 5746.75 1699.17  14
   8  -2  -4 8498.05 1625.68   2
   8  -2  -3 19775.1 2424.68   2
  -8  -2   3 12704.8 2214.83  14
   8  -2  -2 6348.87 689.123  18
  -8  -2   2 5510.95 624.840   4
  -8  -2   2 4580.68 1170.35  14
  -8  -2   2 5804.81 641.883  10
   8  -2  -2 5832.46 1379.13   2
   8  -2  -1 18778.6 1138.83  18
   8  -2  -1 19291.4 2629.00   2
  -8  -2   1 17711.0 1128.60   4
  -8  -2   1 14762.2 2265.02  14
   8  -2  -1 21588.1 1059.00   6
  -8  -2   1 19408.5 1107.20  10
   8  -2   0 19793.8 2775.56   2
   8  -2   0 17301.8 1180.83  18
  -8  -2   0 16678.0 1124.97   4
  -8  -2   0 15939.1 2567.10  15
   8  -2   0 18850.4 1093.31   6
  -8  -2  -1 1937.12 478.531   4
  -8  -2  -1 2222.14 1528.76  15
   8  -2   1 2071.05 512.237   6
   8  -2   1 2220.43 1149.03   2
  -8  -2  -1 2346.65 494.846  20
   8  -2   2 2796.35 572.551   6
  -8  -2  -2 3735.89 572.994  11
  -8  -2  -2 3694.46 608.423  20
  -8  -2  -3 13208.7 909.866  11
  -8  -2  -3 13692.1 1039.98  20
   8  -2   3 14685.4 1042.51  19
  -8  -2  -4 20874.2 1123.68  11
   8  -2   4 22307.5 1234.28  19
   8  -2   5 2874.81 535.914  19
  -8  -2  -5 3031.93 500.873  11
   8  -2   6 1567.59 412.150  19
  -8  -2  -6 1632.69 388.568  11
   8  -2   7 1417.74 396.872   7
  -8  -2  -7 404.471 259.226  11
  -8  -2  -7 167.096 345.798  22
   8  -2   7 1951.60 384.772  19
  -8  -2  -8 1719.31 256.774   8
   8  -2   8 1964.49 324.788   7
  -8  -1  17 629.139 223.906  17
  -8  -1  16 100.119 272.962  17
   8  -1 -15 2187.80 370.159   8
  -8  -1  15 1134.63 425.365  17
  -8  -1  15 1653.75 348.402  16
   8  -1 -14 3331.28 477.999   8
  -8  -1  14 2787.34 649.033  17
  -8  -1  14 3135.84 489.602  16
  -8  -1  13 1468.11 605.548  17
   8  -1 -13 2211.71 455.751   8
  -8  -1  13 1956.61 481.978  16
   8  -1 -12 13613.2 891.045   8
  -8  -1  12 12249.1 1206.87  17
  -8  -1  12 11898.9 959.512  16
   8  -1 -11 5988.70 614.831   8
  -8  -1  11 5861.28 891.599  17
  -8  -1  11 5053.21 672.164  16
   8  -1 -10 25124.7 1149.60   8
  -8  -1  10 31773.8 1787.17  17
  -8  -1  10 26784.5 1386.99  16
   8  -1 -10 25676.7 3390.62  13
   8  -1  -9 2391.04 457.109   8
  -8  -1   9 2686.27 620.620  17
  -8  -1   9 1656.53 445.320  16
   8  -1  -9 1150.59 987.370  13
   8  -1  -9 1880.60 1290.81   1
   8  -1  -8 19622.4 2626.97   2
   8  -1  -8 20733.5 2643.64  13
   8  -1  -7 7790.70 1604.16   2
   8  -1  -7 7648.21 1612.50  13
   8  -1  -6 9843.29 1637.71   2
  -8  -1   6 9115.77 1445.60  24
   8  -1  -5 64111.8 3959.39   2
  -8  -1   5 56889.5 3393.93  24
   8  -1  -4 10256.9 1652.43   2
  -8  -1   4 8720.85 1811.11  14
  -8  -1   3 27208.0 2889.97  14
   8  -1  -3 32204.7 2766.25   2
  -8  -1   3 23537.9 2100.21  15
   8  -1  -2 148581. 6055.95   2
  -8  -1   2 130346. 5683.55  14
   8  -1  -1 27893.2 2810.47   2
  -8  -1   1 17721.1 2159.28  15
  -8  -1   0 403.758 840.717  15
   8  -1   0 490.638 692.865   2
  -8  -1  -1 1221.90 371.532   4
  -8  -1  -1 1308.70 1075.00  15
   8  -1   1 1538.12 413.813   6
   8  -1   1 1076.26 882.867   2
   8  -1   2 21597.5 1196.39   6
  -8  -1  -2 14812.4 2292.46  15
   8  -1   2 19859.6 2832.46   2
   8  -1   3 116144. 2807.60   6
   8  -1   3 128502. 7547.10   2
   8  -1   4 17910.1 1224.80   6
  -8  -1  -4 20240.9 1208.37  11
  -8  -1  -5 3885.71 629.483  11
  -8  -1  -6 4758.99 664.414  11
  -8  -1  -7 6874.60 688.535  11
   8  -1   8 2038.12 376.847   7
  -8  -1  -8 2155.82 403.188  11
  -8  -1  -9 1369.14 292.356  11
  -8   0  17 679.770 278.892  17
  -8   0  16 106.808 334.280  17
  -8   0  15 4449.21 763.744  17
  -8   0  14 392.124 437.959  17
  -8   0  13 17248.4 1476.00  17
  -8   0  12 27055.1 1842.78  17
  -8   0  12 25772.3 1189.13  16
   8   0 -11 468.813 959.783   1
  -8   0  11 932.989 538.386  17
  -8   0  11 740.080 337.081  16
  -8   0  11 1163.55 897.917  24
  -8   0  10 21061.4 1517.14  17
  -8   0  10 22466.0 1141.09  16
   8   0  -9 26686.6 3172.10   1
   8   0  -9 22472.6 3097.71  13
  -8   0   9 19924.0 2827.23  24
   8   0  -8 9741.64 1874.12  13
  -8   0   8 8218.32 1801.60  24
   8   0  -7 47173.9 3676.69  13
  -8   0   7 38840.4 3532.67  24
   8   0  -7 44272.8 3556.90   2
   8   0  -6 42267.6 3219.13   2
  -8   0   6 38031.1 3247.98  24
   8   0  -5 33391.7 2666.24   2
  -8   0   5 31281.9 2898.29  24
   8   0  -4 66500.5 3621.68   2
  -8   0   4 61877.1 3928.29  24
   8   0  -3 23912.0 2177.27   2
  -8   0   3 28003.4 2683.36  24
   8   0  -2 22915.6 2163.80   2
   8   0  -1 495.082 462.039   2
   8   0   0 1698.55 743.534   2
   8   0   1 26029.9 2725.09   2
   8   0   2 1950.17 419.319   6
   8   0   2 1970.09 875.762   2
   8   0   3 48865.0 1704.27   6
   8   0   4 75152.1 2213.85   6
  -8   0  -4 77821.3 2334.75  11
  -8   0  -5 344.527 448.071  11
  -8   0  -6 221.561 459.861  11
  -8   0  -7 1481.22 473.721  11
  -8   0  -8 2320.79 508.059  11
  -8   0  -9 631.189 299.342  11
  -8   1  17 401.879 194.178  17
  -8   1  16 104.692 253.987  17
  -8   1  15 1145.71 432.623  17
  -8   1  14 2372.32 589.000  17
  -8   1  13 1455.29 559.901  17
   8   1 -13 1825.95 531.951  30
  -8   1  12 11136.5 1124.31  17
   8   1 -12 10995.2 951.508  30
  -8   1  11 5562.11 851.234  17
   8   1 -11 4828.03 676.390  30
  -8   1  11 3701.01 1659.82  24
  -8   1  10 29059.7 1675.61  17
   8   1 -10 26679.1 1305.24  30
   8   1  -9 1963.86 482.705  30
  -8   1   9 1498.04 937.137  24
   8   1  -9 730.688 958.262   1
   8   1  -8 19528.5 2879.22  13
  -8   1   8 17727.2 2871.73  24
   8   1  -7 7185.20 1666.60  13
  -8   1   7 6993.74 1808.07  24
   8   1  -6 9944.44 1701.83  13
  -8   1   6 8227.93 1795.11  24
  -8   1   6 8282.28 1644.55  23
  -8   1   5 56766.5 4285.71  24
  -8   1   5 58112.6 3105.31  23
   8   1  -4 9040.02 1269.57   2
  -8   1   4 9453.81 1791.63  24
  -8   1   4 9994.71 1359.82  23
  -8   1   3 29167.3 2989.53  24
  -8   1   3 33232.2 2072.75  23
  -8   1   2 141817. 6548.59  24
  -8   1   1 23867.6 2019.77  25
  -8   1   0 364.759 509.150  25
  -8   1  -1 1230.00 485.322  28
   8   1   2 20523.7 979.925   6
  -8   1  -4 21214.6 1228.20  11
  -8   1  -5 4247.09 636.864  11
  -8   1  -6 4763.75 636.817  11
  -8   1  -7 6805.00 669.830  11
  -8   1  -8 2347.85 404.726  11
   8   2 -14 1091.30 451.914  30
   8   2 -13 1411.28 483.540  30
   8   2 -12 5173.99 689.777  30
   8   2 -11 4250.03 660.571  30
   8   2 -10 8755.67 838.373  30
  -8   2  10 6230.15 1967.51  24
   8   2  -9 5538.56 658.912  30
  -8   2   9 3824.50 1495.16  24
   8   2  -8 3521.03 540.538  30
  -8   2   8 4044.86 1562.50  24
  -8   2   8 2424.19 1548.45  23
  -8   2   7 3777.45 1465.56  24
  -8   2   7 3452.55 1241.63  23
  -8   2   6 5052.36 1547.32  24
  -8   2   6 4223.38 1143.14  23
  -8   2   5-520.251 889.012  24
  -8   2   5 274.017 591.059  23
  -8   2   4 6303.86 1605.71  24
  -8   2   4 5915.45 1065.11  23
  -8   2   3 14155.5 2270.55  24
  -8   2   3 16041.8 1609.25  23
  -8   2   2 6094.88 1598.64  24
  -8   2   1 18197.0 2308.67  26
  -8   2   1 20304.0 2320.72  25
  -8   2   0 19026.0 1199.08  28
  -8   2   0 18352.0 2325.60  26
  -8   2   0 21375.7 2410.31  25
  -8   2  -1 2087.59 569.669  28
  -8   2  -1 1501.38 883.324  25
  -8   2  -2 2373.00 682.492  28
  -8   2  -2 3337.25 1148.43  25
  -8   3  15 754.006 240.334  29
   8   3 -13 2154.79 419.960  30
   8   3 -12 18144.7 1003.03  30
   8   3 -11 4480.58 597.817  30
   8   3 -10 276.708 373.447  30
   8   3  -9 2532.77 485.302  30
  -8   3   6 22625.2 1367.22  29
  -8   3   6 27996.6 3544.06  24
  -8   3   5 22129.8 2904.89  24
  -8   3   1 36656.1 1703.59  28
  -8   3   0 7373.25 829.264  28
  -8   3  -1 19705.4 1333.31  28
  -8   3  -2 4097.15 752.722  28
  -8   4  12 1993.00 305.343  29
  -8   4  11 2310.04 375.396  29
  -8   4  10 97.8745 261.061  29
  -8   4   2 17901.9 1101.41  28
  -8   4   1 34737.6 1478.06  28
  -8   4   0 4030.69 586.599  28
  -8   4  -1 206.419 346.142  28
  -8   5   6 877.457 246.759  28
  -8   5   5-64.4204 191.099  28
  -8   5   4 424.210 171.538  28
  -8   5   3 5161.17 397.221  28
   9  -5  -3 4232.05 327.939   5
  -9  -4  11 664.552 189.723   4
  -9  -4  10 826.620 235.017   4
  -9  -4  10 1283.89 246.937  10
   9  -4  -9 293.101 186.610  18
  -9  -4   9 814.820 238.745   4
  -9  -4   9 750.524 248.928  10
  -9  -4   8 5810.29 517.430   4
  -9  -4   8 8097.98 617.754  10
   9  -4  -7 1226.98 330.259  18
  -9  -4   7 1777.18 316.737   4
  -9  -4   7 2355.24 398.629  10
   9  -4  -6 468.647 264.112  18
  -9  -4   6 593.469 297.117  10
   9  -4  -6 513.520 359.709   5
   9  -4  -5 9134.88 744.010  18
  -9  -4   5 9699.84 731.298  10
   9  -4  -5 8510.87 811.715   5
  -9  -4   4 2666.52 452.344  10
   9  -4  -4 1206.62 513.392   5
  -9  -4   3 2667.55 491.832  20
   9  -4  -3 3254.92 606.138   5
   9  -4  -2 2595.41 476.544  19
  -9  -4   2 2663.04 498.306  20
   9  -4  -2 2254.86 627.539   5
  -9  -4   1 6836.38 667.672  22
   9  -4  -1 9530.35 897.467   5
  -9  -4   1 9659.67 785.271  20
   9  -4  -1 9488.17 705.059  19
   9  -4   0 2212.63 445.682  19
  -9  -4   0 1571.26 460.252  22
  -9  -4   0 1609.97 417.742  20
   9  -4   0 1965.56 497.420   5
  -9  -4  -1 3686.40 513.824  22
  -9  -4  -1 5215.84 592.661  20
   9  -4   1 5258.49 558.754  19
   9  -4   2 791.720 328.453  19
  -9  -4  -2 766.836 314.243  22
   9  -4   2 327.048 268.141   5
   9  -4   3 1319.10 295.466  19
  -9  -4  -3 1382.00 294.395  22
   9  -3 -15 641.167 149.706   9
   9  -3 -14 1318.28 257.647   9
  -9  -3  14 1734.47 295.111  16
   9  -3 -13 1220.85 301.971   9
  -9  -3  13 2010.51 367.078  16
   9  -3 -12 5505.05 576.202   9
  -9  -3  12 6843.34 627.181  16
   9  -3 -11 5770.56 638.942   9
  -9  -3  11 7583.98 714.858  16
   9  -3 -10 88.8689 367.905   9
  -9  -3  10 176.576 325.879  16
   9  -3  -9 1518.79 469.209   9
  -9  -3   9 1347.15 416.154  16
  -9  -3   8 31734.8 1349.90  16
  -9  -3   8 33698.2 1410.76  10
   9  -3  -7 7372.26 726.716   9
  -9  -3   7 5656.69 593.999  16
  -9  -3   7 6411.71 739.617   4
  -9  -3   7 6283.52 674.710  10
  -9  -3   6 22566.4 1305.38   4
  -9  -3   6 22275.1 1181.72  10
   9  -3  -6 19965.0 1336.83   5
   9  -3  -6 24416.3 1193.11   9
   9  -3  -5 269.911 488.590   5
  -9  -3   5 562.582 352.524   4
  -9  -3   5 384.803 352.003  10
   9  -3  -4 8209.85 802.147  18
  -9  -3   4 7919.80 750.310   4
  -9  -3   4 7733.35 754.681  10
   9  -3  -4 8185.54 1023.12   5
   9  -3  -3 7477.22 796.985  18
  -9  -3   3 6103.34 670.748   4
  -9  -3   3 6465.69 704.596  10
   9  -3  -3 5518.81 893.087   5
   9  -3  -2 7621.25 848.371  18
  -9  -3   2 6823.23 714.397   4
  -9  -3   2 7664.88 762.185  10
  -9  -3   2 5233.85 855.088  22
   9  -3  -2 7701.28 1091.69   5
  -9  -3   1 21060.8 1194.91   4
   9  -3  -1 22854.7 1596.41   5
  -9  -3   1 23643.0 1338.47  20
   9  -3   0 4707.37 825.279   5
  -9  -3   0 3021.59 578.788  20
  -9  -3  -1 30893.5 1712.86  22
  -9  -3  -1 34015.0 1565.00  20
   9  -3   1 36100.1 1528.89  19
  -9  -3  -2 7451.77 941.096  22
   9  -3   2 8703.54 906.330   5
  -9  -3  -2 6633.67 730.234  20
   9  -3   2 8546.55 814.654  19
   9  -3   3 1505.20 464.943   5
   9  -3   3 2731.01 525.994  19
  -9  -3  -3 1903.37 616.504  22
   9  -3   4 414.020 360.109  19
   9  -3   4 368.048 288.883   7
  -9  -3  -4 1128.85 488.538  22
   9  -3   5 2703.31 345.020   7
  -9  -3  -5 1740.83 407.633  22
   9  -3   5 2785.95 397.522  19
   9  -3   6 1405.16 227.812   7
  -9  -3  -6 1073.76 252.369  22
   9  -2 -16 533.421 206.787   9
   9  -2 -15 2739.01 385.384   9
  -9  -2  15 2312.29 336.878  17
   9  -2 -14 2740.71 451.306   9
  -9  -2  14 1889.18 380.894  17
  -9  -2  14 3530.69 506.193  16
   9  -2 -13 6655.74 686.883   9
  -9  -2  13 5487.09 625.649  17
   9  -2 -12 1611.76 458.079   9
  -9  -2  12 1844.71 469.089  17
  -9  -2  12 2068.80 521.730  16
   9  -2 -11 699.870 400.032   9
  -9  -2  11 641.694 385.146  17
  -9  -2  11 737.722 441.452  16
   9  -2 -10 1570.83 488.931   9
  -9  -2  10 1593.25 448.732  17
  -9  -2  10 2087.39 532.840  16
   9  -2  -9 2487.44 538.222   9
  -9  -2   9 3011.46 550.493  17
  -9  -2   9 3029.83 591.299  16
  -9  -2   9 1453.04 1321.52  14
   9  -2  -8 3972.92 623.445   9
  -9  -2   8 4870.57 634.693  17
  -9  -2   8 5016.64 649.803  16
  -9  -2   8 3544.69 1687.86  14
   9  -2  -8 6601.98 1684.04  13
   9  -2  -8 7652.60 1944.23   1
   9  -2  -8 3169.61 1110.01   2
   9  -2  -7 9946.36 838.111   9
  -9  -2   7 12011.5 919.705  17
  -9  -2   7 10227.7 846.102  16
   9  -2  -7 11005.8 2023.40   2
  -9  -2   7 7572.76 2281.88  14
   9  -2  -7 11798.7 2038.90  13
   9  -2  -6 24460.6 1176.06   9
  -9  -2   6 22704.0 1158.21  16
   9  -2  -5 16033.1 923.396   9
  -9  -2   5 14082.8 2667.14  14
  -9  -2   5 16628.5 1096.47   4
   9  -2  -5 18047.0 2378.74   2
  -9  -2   5 17479.3 959.960  10
  -9  -2   4 1160.60 330.765   4
   9  -2  -4 1242.39 823.098   2
  -9  -2   4 1341.59 376.088  10
   9  -2  -4 1363.05 424.748   9
   9  -2  -3 1674.18 410.880  18
  -9  -2   3 1414.54 408.988   4
  -9  -2   3 737.340 824.757  14
   9  -2  -3 1755.37 904.640   2
  -9  -2   3 1482.11 433.846  10
   9  -2  -2 29030.1 1417.11  18
   9  -2  -2 31360.3 3332.76   2
  -9  -2   2 28208.9 1431.02   4
   9  -2  -2 30639.3 1246.07   6
   9  -2  -1 1871.19 470.523  18
  -9  -2   1 2212.34 489.340   4
   9  -2  -1 2255.28 473.081   6
   9  -2  -1 2365.12 1119.68   2
  -9  -2   0 591.367 341.041   4
  -9  -2   0-254.157 1267.99  15
   9  -2   0 445.213 373.542   6
  -9  -2   0 293.818 355.840  20
   9  -2   1 1563.88 468.230   6
  -9  -2  -1 1688.79 467.941  20
   9  -2   2 33977.0 1647.10   6
  -9  -2  -2 36439.8 1472.59  11
  -9  -2  -2 36148.4 1613.29  20
  -9  -2  -3 7176.00 699.372  11
  -9  -2  -3 7055.88 753.571  20
   9  -2   3 7064.15 751.601  19
   9  -2   4 2679.43 511.327  19
  -9  -2  -4 3321.75 496.913  11
   9  -2   5 1881.21 414.790  19
  -9  -2  -5 2416.23 418.568  11
   9  -2   6 725.912 334.731   7
  -9  -2  -6 1332.76 304.495  11
  -9  -2  -6 654.651 396.827  22
   9  -2   7 4380.76 410.437   7
  -9  -2  -7 1328.03 265.932  22
   9  -1 -17 116.893 150.352   9
  -9  -1  17 395.863 186.409  17
  -9  -1  16 503.218 288.593  17
  -9  -1  15 1079.21 416.313  17
  -9  -1  15 902.947 284.643  16
  -9  -1  14 7732.30 881.016  17
  -9  -1  14 9114.82 742.785  16
   9  -1 -13 5284.07 581.813   8
  -9  -1  13 4124.03 750.007  17
  -9  -1  13 4883.94 609.786  16
   9  -1 -12 8844.74 738.370   8
  -9  -1  12 7697.51 933.813  17
  -9  -1  12 8518.87 822.561  16
   9  -1 -11 9108.63 743.296   8
  -9  -1  11 9781.56 1034.70  17
  -9  -1  11 9757.97 892.938  16
  -9  -1  10 2398.38 612.711  17
  -9  -1  10 1613.90 449.430  16
   9  -1 -10 1198.29 1084.42  13
   9  -1 -10 2437.94 1436.76   1
  -9  -1   9 10369.4 981.420  17
  -9  -1   9 9126.56 812.269  16
   9  -1  -9 9347.90 1999.44  13
  -9  -1   8 14684.5 1082.25  17
  -9  -1   8 14778.6 953.325  16
   9  -1  -8 12554.4 2147.91   2
   9  -1  -8 14408.3 2305.19  13
   9  -1  -7 38674.9 3508.72   2
   9  -1  -6 8740.44 1637.39   2
  -9  -1   5 1528.85 979.688  14
   9  -1  -5 3562.01 1080.72   2
  -9  -1   4 3183.85 1145.67  14
   9  -1  -4 4700.96 1141.39   2
   9  -1  -3 19267.9 2328.64   2
  -9  -1   3 14464.8 2144.22  14
   9  -1  -2 34430.6 3181.95   2
  -9  -1   2 21101.2 2325.38  15
   9  -1  -1 493.247 306.762  18
  -9  -1   1 420.974 312.526   4
  -9  -1   1 476.349 849.853  15
   9  -1  -1 747.920 351.736   6
   9  -1  -1 790.101 762.056   2
   9  -1   0 19055.7 2602.53   2
  -9  -1   0 17510.1 1182.44   4
   9  -1   0 19846.6 1084.08   6
   9  -1   1 16910.9 2566.08   2
  -9  -1  -1 13541.8 2311.34  15
   9  -1   1 18425.4 1091.27   6
  -9  -1  -2 3064.04 1301.24  15
   9  -1   2 3950.72 651.819   6
   9  -1   3 7674.67 848.058   6
  -9  -1  -3 7562.44 807.886  11
  -9  -1  -4 8677.26 831.606  11
  -9  -1  -5 1949.86 500.887  11
  -9  -1  -6 6685.51 659.582  11
   9  -1   7 56.8625 268.858   7
  -9  -1  -7 167.683 286.386  11
   9  -1   8 3986.61 339.032   7
  -9  -1  -8 2020.76 311.431  11
  -9   0  17-113.950 198.485  17
  -9   0  16 1542.91 419.881  17
  -9   0  15 2971.41 612.334  17
  -9   0  14 3526.19 706.230  17
  -9   0  13 12423.1 1178.12  17
  -9   0  13 12299.0 791.431  16
  -9   0  12 481.049 494.055  17
  -9   0  12 278.733 280.670  16
  -9   0  11 13387.5 1248.00  17
  -9   0  11 11693.7 852.935  16
  -9   0  11 10038.4 2221.26  24
  -9   0  10 1219.59 530.373  17
  -9   0  10 386.872 310.614  16
   9   0 -10-80.6690 1143.03  13
  -9   0  10 14.2357 674.728  24
   9   0 -10 597.398 1008.37   1
  -9   0   9 161.966 356.039  17
  -9   0   9 601.331 346.691  16
  -9   0   9 257.352 454.256  29
   9   0  -9 318.978 875.210  13
  -9   0   9-302.654 668.115  24
   9   0  -8 9230.58 1899.06  13
  -9   0   8 7978.68 1800.76  24
   9   0  -7 39665.0 3408.82   2
   9   0  -7 37186.1 3493.33  13
  -9   0   7 31149.1 3226.85  24
   9   0  -6 20081.4 2293.49   2
  -9   0   6 17341.5 2422.40  24
  -9   0   5 222.187 715.375  24
   9   0  -5 247.370 603.942   2
   9   0  -4 9347.94 1519.28   2
  -9   0   4 8318.68 1613.90  24
   9   0  -3 16607.2 1983.32   2
  -9   0   3 14092.1 2057.03  24
   9   0  -2 571.462 573.474   2
   9   0  -1 9854.62 1638.56   2
  -9   0   0 73146.5 2356.77   4
   9   0   0 77194.5 1995.36   6
   9   0   1 6769.99 652.192   6
   9   0   2 145607. 2953.58   6
   9   0   3 131.588 350.906   6
   9   0   4 22056.8 1251.29   6
  -9   0  -4 24864.4 1356.54  11
  -9   0  -5 6503.08 760.864  11
  -9   0  -6 1174.96 474.517  11
   9   0   7 4841.29 436.387   7
  -9   0  -7 4349.43 552.085  11
  -9   0  -8 3561.25 408.590  11
  -9   1  17 120.135 155.029  17
  -9   1  16 483.153 269.617  17
  -9   1  16 981.952 312.157  29
  -9   1  15 646.080 352.001  17
  -9   1  14 5994.61 783.825  17
  -9   1  13 3826.32 701.117  17
  -9   1  12 7857.63 934.457  17
  -9   1  11 9771.22 1020.05  17
  -9   1  11 4867.38 1723.09  24
  -9   1  10 1698.62 525.358  17
   9   1 -10 2063.70 507.396  30
  -9   1  10 2447.97 1344.79  24
   9   1 -10 3638.42 1344.17   1
  -9   1   9 9703.07 929.839  17
  -9   1   9 9746.01 2233.69  24
   9   1  -9 10243.0 2072.38   1
  -9   1   8 15464.4 1074.07  17
   9   1  -8 13639.1 2392.86  13
  -9   1   8 12196.7 2371.95  24
   9   1  -7 37294.9 3570.99  13
  -9   1   7 32232.7 3617.03  24
   9   1  -6 8861.85 1707.11  13
  -9   1   6 9148.85 1937.98  24
  -9   1   5 2790.95 1133.94  24
  -9   1   4 3310.26 1190.95  24
  -9   1   3 16212.2 2391.59  24
  -9   1   1 786.100 476.324  28
  -9   1   0 16214.3 1226.36  28
   9   1   1 15643.6 883.308   6
   9   1   2 3596.53 512.970   6
   9   1   3 7364.51 652.799   6
  -9   1  -3 7640.96 819.850  11
  -9   1  -4 8689.52 834.369  11
  -9   1  -5 1740.31 457.064  11
  -9   1  -6 6607.06 650.050  11
  -9   1  -7-330.873 292.331  11
  -9   1  -8 1816.60 265.877  11
  -9   2  16 756.437 264.616  29
   9   2 -13 7171.58 742.309  30
   9   2 -12 1750.71 523.425  30
   9   2 -11 649.047 473.015  30
   9   2 -10 1711.30 488.594  30
   9   2  -9 2886.31 537.615  30
  -9   2   9 1934.36 1204.95  24
  -9   2   8 4727.28 1688.21  24
  -9   2   8 5922.76 2211.71  23
  -9   2   7 9418.50 2185.29  24
  -9   2   7 8247.03 2055.17  23
  -9   2   6 23044.6 1417.04  29
  -9   2   6 22590.6 3266.65  24
  -9   2   6 19800.3 2463.00  23
  -9   2   5 16398.0 1167.96  29
  -9   2   5 16051.4 2643.78  24
  -9   2   5 15867.5 1848.74  23
  -9   2   4 809.389 436.703  29
  -9   2   4 2077.56 1141.98  24
  -9   2   3 667.928 828.361  24
  -9   2   2 29674.0 1501.10  28
  -9   2   2 23591.5 2669.96  26
  -9   2   2 27620.2 2790.05  25
  -9   2   1 1940.98 558.273  28
  -9   2   1 2516.75 999.032  25
  -9   2   0 506.072 489.048  28
  -9   2   0-100.024 968.429  25
  -9   2  -1 1508.15 606.198  28
  -9   3  15 646.058 205.619  29
  -9   3  14 1004.20 329.996  29
   9   3 -12 5227.62 557.722  30
   9   3 -11 5016.78 562.316  30
   9   3 -10 553.981 376.231  30
  -9   3   8 29208.4 1648.58  29
  -9   3   7 4679.07 738.020  29
  -9   3   6 19434.3 1243.76  29
  -9   3   2 7475.32 845.938  28
  -9   3   1 23316.9 1442.53  28
  -9   3   0 3092.40 680.073  28
  -9   3  -1 29308.5 1731.35  28
  -9   4  11-5.27091 224.812  29
  -9   4   3 2604.40 524.350  28
  -9   4   2 2513.50 486.979  28
  -9   4   1 9603.57 823.937  28
  -9   4   0 1682.90 435.216  28
 -10  -4  11 1370.90 218.194   4
  10  -4 -10 95.5351 139.981  18
 -10  -4  10 172.213 139.608   4
 -10  -4   9 1624.80 268.842   4
 -10  -4   9 2408.11 288.007  10
  10  -4  -8 898.709 262.664  18
 -10  -4   8 964.540 228.594   4
 -10  -4   8 1238.90 257.921  10
  10  -4  -7 887.517 274.412  18
 -10  -4   7 1101.45 239.779   4
 -10  -4   7 1695.37 305.583  10
  10  -4  -6 15655.7 911.095  18
 -10  -4   6 17230.5 819.157  10
  10  -4  -5 2248.70 475.718   5
  10  -4  -4 3500.51 551.509   5
 -10  -4   4 4447.27 540.524  20
  10  -4  -3 12808.6 947.372   5
  10  -4  -3 13158.8 738.658  19
  10  -4  -2 7034.47 720.399   5
 -10  -4   2 9002.56 708.650  20
  10  -4  -2 8245.49 611.252  19
  10  -4  -1 725.906 324.922  19
 -10  -4   1 490.400 304.023  22
 -10  -4   1 606.989 299.830  20
  10  -4  -1 896.025 389.113   5
 -10  -4   0 10126.6 711.881  20
  10  -4   0 11064.5 689.339  19
  10  -4   1 39.0356 234.154  19
 -10  -4  -1-63.4221 220.279  22
  10  -4   1 267.918 240.851   5
  10  -4   2 2337.79 298.909  19
  10  -3 -14 1565.14 245.781   9
 -10  -3  14 2396.20 343.481   4
  10  -3 -13 1923.07 320.545   9
 -10  -3  13 2625.65 367.587  16
  10  -3 -12 4941.40 509.923   9
 -10  -3  12 6185.59 555.022  16
  10  -3 -11 2920.53 463.601   9
 -10  -3  11 3126.66 461.717  16
  10  -3 -10 1018.15 355.899   9
 -10  -3  10 1754.57 399.907  16
  10  -3  -9 17351.0 985.782   9
 -10  -3   9 16779.6 1164.93   4
 -10  -3   8 14215.2 1051.89   4
 -10  -3   8 13005.7 796.382  10
  10  -3  -8 15085.1 945.643   9
  10  -3  -7 1285.11 507.824   5
  10  -3  -7 1576.50 456.459  18
 -10  -3   7 1913.16 450.744   4
 -10  -3   7 1813.33 402.570  10
  10  -3  -7 2388.06 483.565   9
  10  -3  -6 988.292 482.306   5
  10  -3  -6 1639.63 458.837  18
 -10  -3   6 1745.70 447.432   4
 -10  -3   6 1224.80 363.085  10
  10  -3  -5 1203.12 606.826   5
  10  -3  -5 632.350 372.956  18
 -10  -3   5 544.147 333.103   4
 -10  -3   5 781.440 356.250  10
  10  -3  -4 14271.3 1041.30  18
 -10  -3   4 13851.3 971.753   4
 -10  -3   4 12965.8 874.387  10
  10  -3  -4 13278.6 1213.84   5
  10  -3  -3 23246.6 1360.16  18
 -10  -3   3 19720.7 1151.30   4
  10  -3  -3 18869.1 1427.35   5
 -10  -3   2 10107.0 830.253   4
  10  -3  -2 12034.6 1184.26   5
 -10  -3   2 10201.3 899.016  20
 -10  -3   1 7786.68 724.929   4
 -10  -3   1 6983.48 932.267  22
  10  -3  -1 8458.48 996.719   5
 -10  -3   1 8239.87 800.500  20
  10  -3   0 81.7321 499.065   5
 -10  -3   0 229.599 506.558  22
 -10  -3   0 332.256 370.422  20
 -10  -3  -1 6700.89 834.843  22
  10  -3   1 8462.80 892.242   5
 -10  -3  -1 6935.72 708.136  20
  10  -3   1 8603.46 792.027  19
  10  -3   2 2495.49 538.929   5
 -10  -3  -2 2814.24 619.659  22
 -10  -3  -2 2564.31 470.180  20
  10  -3   2 3221.70 533.633  19
  10  -3   3 6536.54 487.559   7
 -10  -3  -3 5438.58 647.740  22
  10  -3   3 5423.74 532.612   5
  10  -3   3 7105.11 596.144  19
  10  -3   4 3584.58 341.964   7
 -10  -3  -4 2323.39 421.290  22
  10  -3   4 3011.66 371.407  19
 -10  -3  -5 544.896 206.200  22
  10  -2 -16 197.916 166.556   9
  10  -2 -15 4775.33 453.528   9
 -10  -2  15 4168.35 394.305  17
  10  -2 -14 2324.25 393.834   9
 -10  -2  14 1876.94 356.641  17
 -10  -2  14 2940.17 426.762  16
  10  -2 -13 5350.76 600.249   9
 -10  -2  13 6632.70 659.803  16
  10  -2 -12 3702.06 570.505   9
 -10  -2  12 3691.54 547.893  17
  10  -2 -11 4081.88 603.558   9
 -10  -2  11 4337.27 614.026  17
 -10  -2  11 5735.01 697.414  16
  10  -2 -10 1249.99 445.164   9
 -10  -2  10 1122.07 420.080  17
 -10  -2  10 1374.43 460.754  16
  10  -2  -9 35316.9 1549.30   9
 -10  -2   9 36702.0 1653.48  17
 -10  -2   9 39350.1 1624.38  16
  10  -2  -8 5559.39 670.443   9
 -10  -2   8 5762.70 690.203  17
 -10  -2   8 5796.20 683.738  16
  10  -2  -7 38100.8 1475.30   9
 -10  -2   7 38601.4 1593.02  17
 -10  -2   7 41054.7 1845.08   4
  10  -2  -6 8434.22 730.471   9
 -10  -2   6 9277.38 803.263  17
 -10  -2   6 6789.29 2020.82  14
 -10  -2   6 9012.24 863.397   4
 -10  -2   5 6778.54 687.859  17
 -10  -2   5 6492.09 738.999   4
  10  -2  -5 7352.37 1654.49   2
 -10  -2   5 5205.16 1620.36  14
 -10  -2   5 6495.80 613.561  10
  10  -2  -5 5881.54 625.245   9
  10  -2  -4 2975.01 532.510  18
 -10  -2   4 2657.04 517.810   4
  10  -2  -3 247.401 311.703  18
 -10  -2   3-36.9902 294.966   4
  10  -2  -3 148.337 339.459   6
  10  -2  -2 11958.7 1002.02  18
 -10  -2   2 11939.5 989.773   4
  10  -2  -2 11897.1 869.363   6
  10  -2  -1 11274.3 1041.50  18
 -10  -2   1 13155.7 1053.57   4
  10  -2  -1 12834.1 927.746   6
 -10  -2   1 11756.8 934.603  20
 -10  -2   0 43990.3 1922.60   4
  10  -2   0 44249.1 1768.95   6
 -10  -2   0 42377.8 1693.65  20
  10  -2   1 8972.98 868.423   6
 -10  -2  -1 8777.44 766.115  11
 -10  -2  -1 7991.99 778.883  20
  10  -2   2 1702.97 484.322  19
 -10  -2  -2 2251.29 461.630  11
 -10  -2  -2 1879.41 451.124  20
  10  -2   3 2234.11 477.921  19
 -10  -2  -3 2380.76 445.105  11
 -10  -2  -4 3385.29 442.774  11
  10  -2   4 3500.88 461.224  19
 -10  -2  -5 2305.49 337.352  11
 -10  -2  -5 2286.67 512.169  22
  10  -2   6 4961.23 402.680   7
 -10  -2  -6 3387.90 386.072  22
  10  -1 -17-61.6622 138.280   9
 -10  -1  17 131.228 155.631  17
  10  -1 -16 774.327 241.044   9
 -10  -1  16 1064.79 301.328  17
 -10  -1  15 1818.35 422.920  17
 -10  -1  14 2738.94 562.098  17
 -10  -1  14 3377.16 475.743  16
 -10  -1  13 1754.99 538.943  17
 -10  -1  13 2242.95 462.170  16
 -10  -1  12 13508.1 1197.27  17
 -10  -1  12 15129.7 1027.02  16
 -10  -1  11 14.7798 382.971  17
 -10  -1  11-181.851 382.502  16
  10  -1 -10 952.317 389.917   9
 -10  -1  10 961.421 470.302  17
 -10  -1  10 1303.87 456.088  16
 -10  -1   9 74017.3 2421.58  17
 -10  -1   9 70670.3 2147.17  16
  10  -1  -9 70651.8 5288.90  13
  10  -1  -8 100852. 2289.26   9
 -10  -1   8 107430. 2842.35  17
 -10  -1   8 104562. 2533.86  16
  10  -1  -8 104988. 6270.32   2
  10  -1  -8 112967. 6475.39  13
  10  -1  -7 33443.2 1264.94   9
 -10  -1   7 32583.5 1544.97  17
  10  -1  -7 31475.7 3273.44   2
 -10  -1   6 17732.5 1111.09  17
 -10  -1   6 16690.6 1125.41   4
  10  -1  -6 19803.4 2528.28   2
 -10  -1   5 12489.9 928.757  17
 -10  -1   5 12021.3 917.643   4
  10  -1  -5 13279.5 2049.11   2
 -10  -1   5 8688.08 2000.14  14
 -10  -1   4 1471.42 449.537  17
 -10  -1   4 1269.21 383.880   4
  10  -1  -4 2316.24 967.836   2
  10  -1  -3 8349.24 726.590  18
 -10  -1   3 8853.83 835.367  17
 -10  -1   3 7833.15 779.770   4
  10  -1  -3 8350.44 1672.86   2
  10  -1  -2 10280.4 832.037  18
 -10  -1   2 11636.3 968.841   4
  10  -1  -2 14055.3 2216.88   2
  10  -1  -2 12919.2 877.033   6
  10  -1  -1 4061.96 604.961  18
 -10  -1   1 4804.66 688.998   4
 -10  -1   1 2626.55 1178.29  15
  10  -1  -1 5038.37 637.600   6
  10  -1  -1 4125.05 1267.14   2
 -10  -1   0 5266.36 748.488   4
  10  -1   0 5378.29 674.673   6
  10  -1   1 26998.7 1404.27   6
  10  -1   2 769.919 455.107   6
  10  -1   3 10380.6 955.108   6
 -10  -1  -3 11979.7 939.344  11
 -10  -1  -4 1479.93 489.537  11
 -10  -1  -5 486.576 365.313  11
 -10  -1  -6 3599.82 449.452  11
  10  -1   7 2800.68 279.959   7
 -10  -1  -7 2959.68 333.703  11
 -10   0  17 557.208 219.290  17
 -10   0  16 577.250 308.661  17
 -10   0  15 3764.28 611.629  17
 -10   0  14 805.088 441.751  17
 -10   0  13 5197.63 786.796  17
 -10   0  12 1660.14 579.163  17
 -10   0  12 1723.55 554.664  29
 -10   0  11 16977.1 1315.25  29
 -10   0  11 18759.9 1419.45  17
  10   0 -10 3394.39 1552.49   1
 -10   0  10 3757.92 690.450  17
 -10   0  10 4011.11 716.685  29
  10   0 -10 2769.94 1440.78  13
 -10   0  10 4887.27 1555.34  24
 -10   0   9 104574. 2976.85  17
 -10   0   9 105399. 2968.36  29
  10   0  -9 102999. 6648.64  13
 -10   0   9 95351.0 6230.72  24
 -10   0   8 17288.8 1204.87  17
 -10   0   8 23036.5 1238.35   4
 -10   0   8 17684.1 1237.59  29
  10   0  -8 17973.3 2698.97  13
 -10   0   8 14944.8 2458.76  24
 -10   0   7 717.384 494.709  29
 -10   0   7 655.789 361.474  17
  10   0  -7 985.899 922.424  13
 -10   0   7-253.272 932.897  24
  10   0  -7 1540.34 763.848   2
 -10   0   6 37632.4 1602.71  17
  10   0  -6 36168.2 3259.82   2
 -10   0   6 39787.5 1703.05  29
 -10   0   6 37707.3 3635.57  24
 -10   0   5 15098.8 1004.29  17
  10   0  -5 17060.2 2137.02   2
 -10   0   5 13697.4 2223.37  24
 -10   0   4 934.218 408.361  17
 -10   0   4 1182.79 917.138  24
  10   0  -4 1444.28 722.200   2
 -10   0   3 112061. 2814.91  17
 -10   0   3 116628. 2744.26   4
 -10   0   2 552.132 336.148   4
  10   0  -2 260.141 557.255   2
 -10   0   1 916.897 373.668   4
  10   0  -1 882.315 376.523   6
  10   0   0 102758. 2450.78   6
  10   0   1 2622.28 537.263   6
  10   0   2 400.449 377.856   6
  10   0   3 3018.81 541.093   6
 -10   0  -3 3604.41 659.990  11
 -10   0  -4 2578.37 562.017  11
 -10   0  -5 2643.50 536.642  11
 -10   0  -6 9050.77 698.737  11
 -10   0  -7 5866.39 488.652  11
 -10   1  17-173.360 136.850  17
 -10   1  16 1077.10 283.543  17
 -10   1  16 595.134 268.566  29
 -10   1  15 1344.64 377.249  17
 -10   1  15 2031.60 448.067  29
 -10   1  14 1220.92 410.967  17
 -10   1  14 2049.00 532.434  29
 -10   1  13 1264.10 467.428  17
 -10   1  12 12816.3 1143.75  17
 -10   1  11-315.767 396.272  17
 -10   1  10 1561.00 493.357  17
 -10   1  10 267.861 843.120  24
 -10   1   9 71498.4 2343.15  17
 -10   1   9 72748.2 2684.07  29
  10   1  -9 66972.7 5525.25  13
 -10   1   9 61423.4 5414.04  24
 -10   1   8 103809. 2755.39  17
 -10   1   8 105873. 3112.67  29
  10   1  -8 104106. 6448.12  13
 -10   1   8 99337.0 6714.16  24
 -10   1   7 33617.5 1526.47  17
 -10   1   7 33871.2 1715.80  29
  10   1  -7 31403.0 3301.63  13
 -10   1   7 30898.2 3670.39  24
 -10   1   6 17857.4 1093.43  17
 -10   1   6 16086.2 1138.85  29
  10   1  -6 17984.2 2408.96  13
 -10   1   6 15416.2 2542.69  24
 -10   1   5 10813.7 959.368  29
 -10   1   5 12960.5 941.317  17
 -10   1   5 11845.4 2182.92  24
 -10   1   4 1570.08 443.800  17
 -10   1   4 1601.95 431.061  28
 -10   1   4 1500.94 1055.88  24
 -10   1   3 9262.99 860.794  28
 -10   1   2 11293.4 1022.37  28
 -10   1   1 4512.97 787.688  28
  10   1   0 4162.28 538.973   6
  10   1   1 23857.4 1136.77   6
  10   1   2 980.090 349.144   6
  10   1   3 10110.9 740.859   6
 -10   1  -3 12032.7 947.197  11
 -10   1  -4 1099.26 428.637  11
 -10   1  -5 350.944 356.323  11
 -10   1  -6 4311.18 452.485  11
 -10   1  -7 3570.82 326.898  11
 -10   2  16-16.2949 198.333  29
 -10   2  15 4188.55 529.611  29
 -10   2  14 2410.67 540.877  29
 -10   2   9 36009.1 1941.61  29
 -10   2   8 5536.12 859.054  29
 -10   2   7 34987.3 1827.12  29
 -10   2   7 33929.0 4055.51  24
 -10   2   6 7195.19 880.157  29
 -10   2   6 8054.89 2003.77  24
 -10   2   5 5363.08 784.032  29
 -10   2   5 6491.24 1748.99  24
 -10   2   4 1646.36 834.106  24
 -10   2   3 26.0122 429.364  28
 -10   2   2 12075.0 1080.16  28
 -10   2   1 12996.2 1210.00  28
 -10   2   0 40835.0 2128.29  28
 -10   3  14 2125.50 360.274  29
 -10   3  13 1742.04 419.917  29
 -10   3  12 3739.32 601.470  29
 -10   3  11 1965.85 508.709  29
 -10   3  10 944.633 473.169  29
 -10   3   9 14415.6 1134.21  29
 -10   3   8 10685.8 998.293  29
 -10   3   7 1802.75 530.468  29
 -10   3   6 1381.68 470.637  29
 -10   3   3 22500.6 1339.57  28
 -10   3   2 11453.7 1008.40  28
 -10   3   1 8035.94 909.588  28
 -10   3   0 144.137 443.436  28
 -10   4   5 3004.95 508.040  28
 -10   4   4 5216.24 603.698  28
 -10   4   3 16540.5 994.128  28
 -10   4   2 8545.85 747.588  28
 -10   4   1-61.5361 301.106  28
  11  -4 -10 1703.80 225.823  18
  11  -4  -9 757.085 205.207  18
 -11  -4   9 1207.47 202.846   4
  11  -4  -8 1226.29 257.870  18
 -11  -4   8 1823.64 243.096   4
  11  -4  -6 2360.81 359.948   5
 -11  -4   6 2853.08 417.496  20
  11  -4  -5 96.3502 240.838  19
 -11  -4   5 572.016 305.963  20
  11  -4  -5 152.940 270.144   5
  11  -4  -4 3552.81 367.382  19
  11  -4  -4 3526.95 468.328   5
  11  -4  -3 34192.4 1282.37   5
  11  -4  -3 32708.2 1007.12  19
  11  -4  -2 10567.8 697.237   5
 -11  -4   2 12579.6 709.546  20
  11  -4  -2 12437.2 636.084  19
  11  -4  -1 990.669 277.904  19
 -11  -4   1 488.689 204.577  20
  11  -4  -1 691.713 277.907   5
  11  -4   0 1596.80 260.023   5
  11  -4   0 1619.22 261.784  19
  11  -3 -14 81.1190 116.006  18
 -11  -3  14 302.612 153.296   4
  11  -3 -14 365.317 161.529   9
  11  -3 -13 1286.91 247.862   9
 -11  -3  13 1083.61 274.567   4
 -11  -3  12 4481.31 556.555   4
  11  -3 -12 5824.40 489.611   9
 -11  -3  11 2312.43 447.627   4
  11  -3 -11 2798.45 408.403   9
  11  -3 -10 1351.78 358.410   9
 -11  -3  10 1364.58 382.594   4
 -11  -3   9 6966.15 725.205   4
  11  -3  -9 8504.93 686.341   9
 -11  -3   8 2717.44 504.970   4
  11  -3  -7 7118.82 761.227  18
  11  -3  -7 5920.08 710.327   5
  11  -3  -6 6791.88 741.469  18
 -11  -3   6 7140.88 704.865   4
  11  -3  -6 5170.16 722.911   5
  11  -3  -5 1969.67 593.719   5
  11  -3  -5 3305.49 550.521  18
 -11  -3   5 2536.86 468.214   4
  11  -3  -4 5371.70 680.192  18
  11  -3  -4 3868.43 725.780   5
 -11  -3   4 4302.09 555.443   4
 -11  -3   3 16208.0 999.366   4
  11  -3  -3 16678.3 1305.46   5
 -11  -3   3 16834.3 1066.70  20
 -11  -3   2 11954.7 858.772   4
  11  -3  -2 11857.4 1080.70   5
 -11  -3   2 11929.4 879.388  20
  11  -3  -1 744.599 513.189   5
 -11  -3   1 793.066 497.591  22
 -11  -3   1 920.323 375.815  20
 -11  -3   0 5380.96 700.186  22
  11  -3   0 7427.31 811.873   5
 -11  -3   0 5656.42 605.805  20
  11  -3   0 7307.77 682.666  19
  11  -3   1 1700.16 473.246   5
  11  -3   1 1246.72 392.279  19
 -11  -3  -1 1295.66 452.910  22
  11  -3   2 2514.17 312.075   7
 -11  -3  -2 2140.61 454.170  22
  11  -3   2 2797.41 398.124  19
  11  -3   3-12.0286 201.746  19
 -11  -3  -3-5.53932 238.358  22
  11  -2 -16 160.613 123.817   9
  11  -2 -15 251.448 196.802   9
  11  -2 -14 6172.42 518.995   9
 -11  -2  14 5333.42 494.329  17
  11  -2 -13 614.205 302.722   9
 -11  -2  13 703.859 295.995  17
  11  -2 -12 3348.35 486.644   9
 -11  -2  12 3180.91 501.083  17
  11  -2 -11 3367.88 521.835   9
 -11  -2  11 3354.19 533.207  17
 -11  -2  11 4828.57 617.693  16
  11  -2 -10 12377.1 879.164   9
 -11  -2  10 13191.9 975.581  17
  11  -2  -9 31363.9 1345.26   9
 -11  -2   9 35507.0 1571.02  17
 -11  -2   9 34241.2 1736.22   4
  11  -2  -8 19487.4 1045.36   9
 -11  -2   8 22143.2 1233.80  17
 -11  -2   8 20955.6 1362.04   4
 -11  -2   7 25491.2 1311.73  17
 -11  -2   7 24961.2 1454.74   4
  11  -2  -7 23898.8 1130.15   9
 -11  -2   6 15826.5 1105.46  17
 -11  -2   6 14803.7 1101.92   4
  11  -2  -5 17016.1 1110.79  18
 -11  -2   5 19836.6 1248.48   4
  11  -2  -4 23146.5 1297.42  18
 -11  -2   4 22535.9 1342.10   4
  11  -2  -4 18924.5 1008.79   6
  11  -2  -3 18300.5 1200.91  18
 -11  -2   3 17176.7 1184.36   4
  11  -2  -3 15910.0 959.982   6
  11  -2  -2 13215.9 1108.92  18
 -11  -2   2 15065.0 1112.40   4
  11  -2  -2 13841.4 943.854   6
 -11  -2   2 13846.9 978.202  20
 -11  -2   1 15923.8 1145.95   4
  11  -2  -1 14769.3 1027.64   6
 -11  -2   1 14042.4 952.153  20
  11  -2   0 4851.25 650.313   6
  11  -2   1 2886.42 524.933  19
 -11  -2  -1 2577.61 449.488  11
  11  -2   2 663.276 357.405  19
 -11  -2  -2 1162.93 374.929  11
  11  -2   3 468.964 294.070  19
  11  -2   3 583.175 366.996   5
 -11  -2  -4 414.299 215.764  11
 -11  -2  -4 374.764 374.844  22
  11  -2   5 1469.41 241.601   7
 -11  -2  -5 846.962 273.281  22
  11  -1 -16 1126.29 224.846   9
 -11  -1  16 357.847 223.647  17
  11  -1 -15 78.9131 227.662   9
 -11  -1  15-85.6781 260.428  17
  11  -1 -14 867.333 311.994   9
 -11  -1  14 1054.01 380.829  17
  11  -1 -13-129.665 291.584   9
 -11  -1  13 63.7637 356.338  17
  11  -1 -12 2560.67 465.249   9
 -11  -1  12 3918.74 644.720  17
  11  -1 -11 6656.33 669.079   9
 -11  -1  11 10443.3 987.101  17
  11  -1 -10 15847.8 948.168   9
 -11  -1  10 21625.7 1349.56  17
  11  -1  -9 3179.53 488.242   9
 -11  -1   9 4930.96 709.606  17
  11  -1  -8 2547.98 431.248   9
 -11  -1   8 2853.85 603.301  17
 -11  -1   8 2263.48 526.931   4
 -11  -1   8 1936.79 1456.45  14
 -11  -1   7 9156.28 867.321  17
 -11  -1   7 7264.96 802.094   4
  11  -1  -7 8168.81 1723.71   2
 -11  -1   7 5822.12 1821.01  14
 -11  -1   6 7284.31 846.247  17
 -11  -1   6 5325.11 702.252   4
  11  -1  -6 7017.78 1610.51   2
  11  -1  -5 19245.2 1113.45  18
 -11  -1   5 23012.6 1318.01  17
 -11  -1   5 22548.5 1327.81   4
  11  -1  -5 24880.5 2919.43   2
  11  -1  -4 2932.18 504.745  18
 -11  -1   4 2974.00 571.313  17
 -11  -1   4 2638.22 529.115   4
  11  -1  -4 4032.71 1295.67   2
  11  -1  -3 12495.4 932.756  18
 -11  -1   3 14293.3 1082.36   4
  11  -1  -3 15520.6 965.860   6
 -11  -1   2 30046.0 1588.01   4
  11  -1  -2 32589.2 1425.92   6
 -11  -1   1 22110.9 1386.33   4
  11  -1  -1 23290.7 1253.25   6
  11  -1   0 11740.0 967.447   6
  11  -1   1 607.497 430.159   6
  11  -1   2 2616.09 550.699   6
 -11  -1  -2 3496.68 610.229  11
 -11  -1  -3 6639.62 700.817  11
 -11  -1  -4 2250.39 432.711  11
 -11  -1  -5 3532.12 434.013  11
  11  -1   6 482.611 185.283   7
 -11  -1  -6 447.995 189.318  11
 -11   0  17 77.2983 163.371  17
 -11   0  16 234.534 242.362  17
 -11   0  15-263.286 302.016  17
 -11   0  14 1684.10 480.185  17
 -11   0  13 772.096 431.008  17
 -11   0  13 450.825 366.050  29
 -11   0  12 2012.24 562.013  17
 -11   0  12 1437.01 534.379  29
 -11   0  11 4456.03 716.603  17
 -11   0  11 3790.98 714.825  29
 -11   0  10 926.793 468.897  17
 -11   0  10 473.519 464.910  29
 -11   0   9 99451.9 2878.40  17
 -11   0   9 93494.2 2545.79   4
 -11   0   9 102938. 2974.13  29
 -11   0   9 106937. 6750.99  24
 -11   0   8 300326. 4904.91  17
 -11   0   8 308374. 4496.59   4
 -11   0   8 303421. 4980.12  29
  11   0  -8 308502. 11093.6  13
 -11   0   8 313204. 11182.0  24
 -11   0   7 33760.2 1614.03  17
 -11   0   7 34862.7 1509.78   4
  11   0  -7 30264.8 3195.70   2
  11   0  -7 33983.9 3621.89  13
 -11   0   7 31757.1 3539.72  24
 -11   0   6 2676.46 612.272  17
 -11   0   6 1150.05 384.790   4
 -11   0   6 1644.09 1101.75  24
 -11   0   5 58349.6 2064.36  17
 -11   0   5 63743.4 2059.68   4
  11   0  -5 69060.6 4550.36   2
 -11   0   4 196.279 371.887  17
 -11   0   4 267.084 309.487   4
  11   0  -4-468.548 796.459   2
 -11   0   3 949.599 384.359   4
 -11   0   2 771.688 358.461   4
  11   0  -1 206.843 378.544   6
  11   0   0 4142.56 608.697   6
  11   0   1 16193.0 1062.40   6
  11   0   2 282.199 359.586   6
 -11   0  -2 453.343 477.448  11
  11   0   3 778.730 386.774   6
 -11   0  -3 1652.21 501.370  11
 -11   0  -4-245.917 377.642  11
 -11   0  -5 19045.9 925.076  11
 -11   0  -6 2296.02 327.787  11
 -11   1  16 551.450 209.652  17
 -11   1  16 452.995 238.275  29
 -11   1  15-22.6572 238.741  17
 -11   1  15-36.9136 284.409  29
 -11   1  14 1085.19 374.901  17
 -11   1  14 1203.92 427.312  29
 -11   1  13 127.690 308.961  17
 -11   1  13 89.6767 427.425  29
 -11   1  12 3704.27 614.674  17
 -11   1  12 4108.16 765.655  29
 -11   1  11 9136.67 900.224  17
 -11   1  11 9917.43 1122.31  29
 -11   1  10 20669.2 1284.85  17
 -11   1  10 19761.3 1504.15  29
 -11   1   9 4672.10 684.008  17
 -11   1   9 4804.18 825.873  29
 -11   1   8 2516.41 532.305  17
  11   1  -8 601.009 920.680  13
 -11   1   8 2503.35 1290.65  24
 -11   1   8 2870.94 713.285  29
 -11   1   7 8699.28 840.170  17
 -11   1   7 8545.50 937.552  29
  11   1  -7 10144.5 2111.61  13
 -11   1   7 8554.18 2039.03  24
 -11   1   6 7629.24 817.765  17
 -11   1   6 6223.87 852.809  29
 -11   1   6 7617.48 783.798  28
  11   1  -6 4768.84 1316.37  13
 -11   1   6 6695.07 1821.79  24
 -11   1   5 21276.0 1252.93  17
 -11   1   5 22467.0 1224.62  28
 -11   1   5 19141.5 2858.89  24
 -11   1   4 3410.37 592.360  17
 -11   1   4 2778.10 574.284  28
 -11   1   3 13300.9 1116.74  28
 -11   1   2 25469.3 1602.44  28
  11   1  -1 19815.0 1070.43   6
  11   1   0 10192.6 778.308   6
  11   1   1-30.7433 299.778   6
  11   1   2 2965.98 470.011   6
 -11   1  -2 3513.95 600.740  11
 -11   1  -3 6997.15 696.920  11
 -11   1  -4 2760.94 448.340  11
 -11   1  -5 3149.35 394.465  11
 -11   2  16 155.844 174.351  29
 -11   2  15 260.530 287.608  29
 -11   2  14 5658.26 668.509  29
 -11   2  13 864.939 455.744  29
 -11   2  12 4119.86 745.076  29
 -11   2  11 2506.64 655.209  29
 -11   2  10 12965.7 1212.25  29
 -11   2   9 33361.3 1875.42  29
 -11   2   8 21194.6 1466.41  29
 -11   2   7 23684.3 1469.07  29
 -11   2   6 13378.7 1143.59  29
 -11   2   5 17341.8 1198.61  28
 -11   2   4 22797.8 1375.96  28
 -11   2   3 20662.6 1347.58  28
 -11   2   2 14582.7 1242.39  28
 -11   2   1 13442.9 1273.80  28
 -11   3  14 395.046 213.735  29
 -11   3  13 1191.69 336.663  29
 -11   3  12 4305.03 566.568  29
 -11   3  11 2333.73 507.882  29
 -11   3  10 1224.06 440.546  29
 -11   3   9 5889.59 716.449  29
 -11   3   8 1052.94 448.196  29
 -11   3   5 2863.49 578.719  28
 -11   3   4 4868.58 721.142  28
 -11   3   3 18247.8 1246.74  28
 -11   3   2 11769.0 1060.55  28
 -11   3   1 1332.24 529.560  28
 -11   4  10 2943.15 362.314  28
 -11   4   9 972.279 275.042  28
 -11   4   8 1369.37 319.589  28
 -11   4   7 1264.64 316.396  28
 -11   4   6 2994.13 465.202  28
 -11   4   5 5.14564 282.330  28
 -11   4   4 5864.02 579.573  28
 -11   4   3 39650.4 1365.23  28
 -12  -4   9 304.567 167.976  20
 -12  -4   8 1392.54 264.226  20
 -12  -4   7 1754.02 280.083  20
 -12  -4   6 647.957 228.853  20
  12  -4  -5 5819.20 410.818   5
 -12  -4   5 7059.80 467.908  20
  12  -4  -4 7207.54 479.465   5
  12  -4  -4 6463.44 387.021  19
  12  -4  -3 2890.75 333.423   5
 -12  -4   3 3289.06 309.635  20
  12  -4  -3 3644.57 300.206  19
  12  -3 -13-20.4480 130.694  18
 -12  -3  13 231.060 154.215   4
 -12  -3  12 598.719 229.792   4
 -12  -3  11 933.115 293.408   4
  12  -3 -10 212.237 227.449  18
 -12  -3  10 500.348 265.428   4
  12  -3  -9 793.415 319.404  18
 -12  -3   9 1005.20 324.966   4
  12  -3  -8 1135.41 372.167  18
 -12  -3   8 1103.04 337.109   4
  12  -3  -7 1137.63 383.163   5
  12  -3  -7 1579.45 428.052  18
 -12  -3   7 1439.44 359.086   4
  12  -3  -6 6284.88 655.836  18
 -12  -3   6 6385.09 621.769   4
  12  -3  -6 4789.02 634.009   5
  12  -3  -5 181.787 371.771   5
  12  -3  -5 195.725 295.834  18
 -12  -3   5 109.354 262.691   4
 -12  -3   4 5558.88 575.183   4
  12  -3  -4 4597.29 726.241   5
 -12  -3   4 5609.93 591.957  20
 -12  -3   3 6715.78 603.981   4
  12  -3  -3 5942.30 794.102   5
 -12  -3   3 7091.64 640.723  20
  12  -3  -2 10302.1 910.290   5
 -12  -3   2 10857.3 732.590  20
  12  -3  -1 243.727 401.908   5
  12  -3  -1 485.212 349.869  19
 -12  -3   1-243.048 366.087  22
 -12  -3   1-117.222 241.600  20
  12  -3   0 1090.67 364.453   5
  12  -3   0 686.873 300.098  19
 -12  -3   0 452.525 322.567  22
 -12  -3  -1 3941.72 434.664  22
  12  -3   1 4952.64 449.018   5
  12  -3   1 4994.41 405.840  19
  12  -2 -15 935.246 182.222   9
 -12  -2  15 885.131 204.602   4
  12  -2 -14 71.7687 191.567   9
 -12  -2  14 222.745 201.263  17
 -12  -2  14 146.423 184.763   4
  12  -2 -13 4377.48 426.300   9
 -12  -2  13 3310.82 425.695  17
 -12  -2  13 3735.38 534.502   4
  12  -2 -12 58.7057 264.612   9
 -12  -2  12 503.384 275.026  17
 -12  -2  12 818.492 328.436   4
  12  -2 -11 3462.71 461.431   9
 -12  -2  11 3659.48 519.015  17
 -12  -2  11 3691.29 605.148   4
  12  -2 -10-84.8333 281.001   9
 -12  -2  10-30.6669 286.933  17
 -12  -2  10-12.0574 302.392   4
 -12  -2   9 17509.4 1082.64  17
 -12  -2   9 17555.5 1203.64   4
  12  -2  -9 15311.6 885.608   9
 -12  -2   8 2103.43 476.143  17
 -12  -2   8 1642.26 413.977   4
 -12  -2   7 1453.43 501.724  17
 -12  -2   7 1366.57 460.389   4
  12  -2  -6 10486.8 875.444  18
 -12  -2   6 12212.6 996.315   4
  12  -2  -5 4166.80 585.202  18
 -12  -2   5 3661.61 606.747   4
  12  -2  -5 3151.12 457.332   6
  12  -2  -4 23726.4 1310.42  18
 -12  -2   4 23468.7 1330.35   4
  12  -2  -4 19671.4 1024.51   6
  12  -2  -3 11119.6 971.037  18
 -12  -2   3 11582.7 965.441   4
  12  -2  -3 10717.8 805.487   6
 -12  -2   3 10767.6 816.309  20
 -12  -2   2 2868.78 528.417   4
  12  -2  -2 2298.79 473.247   6
  12  -2  -1 2556.21 504.124   6
  12  -2   0 1786.83 441.371  19
 -12  -2   0 1692.89 374.605  11
  12  -2   1 2306.23 411.818  19
 -12  -2  -1 2649.24 389.455  11
  12  -2   2 3254.12 484.730   5
  12  -2   2 4236.16 407.759  19
 -12  -2  -3 3204.50 470.274  22
 -12  -1  16 460.049 197.907  17
  12  -1 -15 972.446 218.782   9
 -12  -1  15 792.774 292.806  17
 -12  -1  15 726.350 208.117   4
  12  -1 -14 1828.76 309.770   9
 -12  -1  14 2221.18 431.106  17
 -12  -1  14 1578.27 345.422   4
  12  -1 -13 884.210 300.714   9
 -12  -1  13 845.798 377.850  17
 -12  -1  13 330.952 254.940   4
  12  -1 -12 15105.6 830.491   9
 -12  -1  12 18080.5 1258.27   4
  12  -1 -11 481.138 299.707   9
 -12  -1  11 292.194 385.064  17
 -12  -1  11 204.514 270.355   4
 -12  -1  10 6427.33 804.658  17
 -12  -1  10 5700.40 743.342   4
 -12  -1   9 1181.13 473.302  17
 -12  -1   9 507.208 333.831   4
 -12  -1   8 69600.3 2353.71  17
 -12  -1   8 64542.3 2293.82   4
 -12  -1   7 10031.6 949.661  17
 -12  -1   7 8500.80 845.523   4
 -12  -1   6 8791.36 896.684  17
 -12  -1   6 7944.36 810.172   4
  12  -1  -5 3027.08 475.671  18
 -12  -1   5 3873.10 658.023  17
 -12  -1   5 3427.18 563.605   4
  12  -1  -4 7754.02 730.822  18
 -12  -1   4 8926.96 867.050   4
  12  -1  -4 9608.23 807.964   6
  12  -1  -3 17391.0 1139.48  18
 -12  -1   3 20562.5 1293.39   4
  12  -1  -3 21234.0 1173.32   6
 -12  -1   2 19039.9 1279.02   4
  12  -1  -2 19100.4 1134.69   6
  12  -1  -1 1883.95 519.227   6
  12  -1   0 472.837 402.516   6
  12  -1   1 1595.58 472.366   6
 -12  -1  -1 1793.54 493.230  11
 -12  -1  -2 3593.85 522.982  11
 -12  -1  -3 1451.80 365.131  11
 -12  -1  -4 5112.70 439.115  11
 -12   0  17 572.596 161.354  17
 -12   0  16 697.338 244.772  17
 -12   0  15 590.749 311.104  17
 -12   0  14 224.332 332.237  17
 -12   0  13 2128.11 510.003  17
 -12   0  13 1900.29 484.982  29
 -12   0  12 1325.17 485.714  17
 -12   0  12 1384.03 498.214  29
 -12   0  11 6874.19 815.800  17
 -12   0  11 5859.02 828.528  29
 -12   0  10 6482.43 820.652  17
 -12   0  10 5311.05 784.426  29
 -12   0   9 9255.42 939.790  17
 -12   0   9 6408.32 675.659   4
 -12   0   8 544.471 439.351  17
 -12   0   8 320.639 296.178   4
 -12   0   7 566.755 447.257  17
 -12   0   7-21.0197 270.801   4
 -12   0   6 3338.86 696.281  17
 -12   0   6 3352.64 544.301   4
 -12   0   5 31407.7 1593.82  17
 -12   0   5 30254.0 1451.31   4
 -12   0   4 1666.54 424.240   4
 -12   0   3 202.346 336.422   4
  12   0  -2 9639.37 827.489   6
  12   0  -1 1434.65 488.860   6
  12   0   0 22942.3 1231.79   6
  12   0   1 1600.48 454.176   6
  12   0   2 4071.53 555.219   6
 -12   0  -2 5839.17 675.622  11
 -12   0  -3 470.817 353.411  11
 -12   0  -4 976.718 318.090  11
 -12   0  -5 367.732 197.482  11
 -12   1  16 1635.04 256.158  17
 -12   1  15 514.568 245.964  17
 -12   1  15 726.346 310.253  29
 -12   1  14 1527.50 370.733  17
 -12   1  14 2510.08 493.031  29
 -12   1  13 689.253 343.846  17
 -12   1  13 716.599 447.557  29
 -12   1  12 20316.7 1246.94  17
 -12   1  12 22232.5 1489.63  29
 -12   1  11 519.207 356.420  17
 -12   1  11 377.824 489.016  29
 -12   1  10 6263.36 753.544  17
 -12   1  10 6379.19 909.555  29
 -12   1   9 1349.06 430.059  17
 -12   1   9 1407.65 612.240  29
 -12   1   8 66119.6 2226.85  17
 -12   1   8 70668.4 2527.37  29
 -12   1   7 9916.98 917.028  17
 -12   1   6 9356.40 900.629  17
 -12   1   6 7431.00 778.396  28
 -12   1   5 3079.63 591.647  28
 -12   1   4 8423.02 919.498  28
 -12   1   3 15930.3 1306.42  28
  12   1  -2 17031.3 1002.46   6
  12   1  -1 1788.85 417.001   6
  12   1   0 733.066 340.007   6
  12   1   1 1123.00 338.156   6
 -12   1  -1 1867.59 482.841  11
  12   1   2 2622.08 383.485   6
 -12   1  -2 3502.99 511.643  11
 -12   1  -3 1501.90 359.921  11
 -12   1  -4 914.901 219.409  11
 -12   2  15 827.580 264.897  29
 -12   2  14 220.975 315.170  29
 -12   2  13 3466.85 569.855  29
 -12   2  12 320.082 417.860  29
 -12   2  11 3537.13 686.343  29
 -12   2  10-4.06457 466.906  29
 -12   2   9 15893.0 1268.09  29
 -12   2   8 2036.65 608.454  29
 -12   2   8 1530.02 456.416  28
 -12   2   7 1293.87 500.870  28
 -12   2   6 10785.0 931.600  28
 -12   2   5 4139.50 639.676  28
 -12   2   4 25713.9 1513.59  28
 -12   2   3 11290.6 1093.45  28
 -12   2   2 2719.94 699.686  28
  12   2  -2 2331.77 385.590   6
 -12   3  13 182.127 217.181  29
 -12   3  12 704.240 293.161  29
 -12   3  11 1019.64 363.444  29
 -12   3  11 1094.78 296.116  28
 -12   3  10 528.299 350.744  29
 -12   3   8 1269.46 417.998  28
 -12   3   7 1421.50 440.394  28
 -12   3   6 6100.10 669.468  28
 -12   3   5-130.452 367.984  28
 -12   3   4 5630.13 710.449  28
 -12   3   3 7069.54 799.998  28
 -12   3   2 10293.2 947.891  28
 -12   4   9 313.781 181.291  28
 -12   4   8 1301.58 253.964  28
 -12   4   7 1624.30 289.204  28
 -12   4   6 448.190 251.903  28
 -12   4   5 8425.15 568.008  28
 -12   4   4 8438.31 578.226  28
  13  -3 -12 365.446 152.914  18
 -13  -3  12 1140.22 225.612   4
  13  -3 -11 101.880 164.430  18
 -13  -3  11 213.874 172.946   4
  13  -3 -10 21.0359 173.501  18
 -13  -3  10 68.4939 177.969   4
  13  -3  -9 1600.88 348.804  18
 -13  -3   9 2866.39 401.492   4
  13  -3  -8 878.098 286.386  18
 -13  -3   8 1213.57 302.076   4
  13  -3  -7 4566.79 531.293  18
 -13  -3   7 3796.85 460.029   4
  13  -3  -6 11365.2 762.839  18
 -13  -3   6 10644.2 692.357   4
 -13  -3   6 8922.66 646.504  20
 -13  -3   5 3488.38 429.250   4
  13  -3  -5 3055.59 505.138   5
 -13  -3   5 3167.20 417.965  20
  13  -3  -4 1351.33 412.974   5
 -13  -3   4 1647.54 324.554  20
  13  -3  -3 682.832 362.801   5
 -13  -3   3-54.5562 217.189  20
  13  -3  -2 2717.29 453.829   5
  13  -3  -2 2557.04 370.859  19
  13  -3  -1 869.350 271.249   5
  13  -3  -1 990.561 255.168  19
 -13  -2  14 4510.23 409.896   4
 -13  -2  13 803.857 251.063  17
 -13  -2  13 872.117 265.470   4
 -13  -2  12 2018.99 352.019  17
 -13  -2  12 1522.20 366.366   4
 -13  -2  11 1999.09 392.133  17
 -13  -2  11 2234.86 452.403   4
 -13  -2  10 1907.36 384.016  17
 -13  -2  10 2507.36 472.803   4
 -13  -2   9 982.271 360.711  17
 -13  -2   9 1171.81 380.088   4
  13  -2  -8 1445.92 393.030  18
 -13  -2   8 1525.97 426.648   4
  13  -2  -7 2292.71 492.066  18
 -13  -2   7 2007.95 486.338   4
  13  -2  -6 13175.3 898.279  18
 -13  -2   6 13425.2 995.110   4
  13  -2  -5 4879.33 597.386  18
 -13  -2   5 5261.41 639.802   4
  13  -2  -5 3524.64 441.383   6
 -13  -2   4 6555.69 699.178   4
  13  -2  -4 5122.93 544.244   6
 -13  -2   3 7683.47 749.727   4
  13  -2  -3 6338.17 608.959   6
  13  -2  -2 13080.6 849.465   6
 -13  -2   1 3370.27 421.524  11
  13  -2  -1 3657.00 471.768  19
  13  -2   0 2340.32 475.706   5
 -13  -2   0 3101.94 365.500  11
  13  -2   0 2592.84 371.089  19
  13  -2   1 2853.79 404.920   5
 -13  -2  -2-38.4201 222.938  22
 -13  -1  16 55.5355 131.139  17
 -13  -1  15 521.458 229.395  17
 -13  -1  14 527.456 289.828  17
 -13  -1  14 378.156 187.007   4
 -13  -1  13 4321.15 557.302  17
 -13  -1  13 2541.15 433.572   4
 -13  -1  12 2421.68 488.270  17
 -13  -1  12 2027.67 412.947   4
 -13  -1  11 381.543 361.768  17
 -13  -1  11 364.380 285.922   4
 -13  -1  10 1383.38 464.306  17
 -13  -1  10 1374.84 396.524   4
 -13  -1   9 8511.57 860.879  17
 -13  -1   9 7948.31 789.391   4
 -13  -1   8 4519.98 699.131  17
 -13  -1   8 4261.25 620.689   4
 -13  -1   7 22114.7 1378.73  17
 -13  -1   7 19054.1 1198.07   4
  13  -1  -6 14105.5 905.208  18
 -13  -1   6 16957.9 1132.96   4
  13  -1  -6 15972.9 941.046   6
  13  -1  -5 4449.87 541.629  18
 -13  -1   5 5005.54 661.052   4
  13  -1  -5 5037.90 604.985   6
 -13  -1   4 1101.99 394.392   4
  13  -1  -4 875.280 401.866   6
 -13  -1   3 739.125 383.682   4
  13  -1  -3 969.451 413.081   6
  13  -1  -2 542.311 401.091   6
  13  -1  -1 5913.29 685.018   6
  13  -1   0 5412.28 636.252   6
 -13  -1   0 5977.01 628.913  11
 -13  -1  -1 2301.64 424.801  11
 -13  -1  -2 527.864 279.593  11
 -13  -1  -3 1538.32 254.595  11
 -13   0  16 1812.42 275.984  17
 -13   0  15-64.1626 217.143  17
 -13   0  14 1919.53 422.397  17
 -13   0  13 2841.53 516.761  17
 -13   0  12 2392.97 518.528  17
 -13   0  11 1208.36 474.109  17
 -13   0  10 3487.07 622.430  17
 -13   0   9 1923.75 525.616  17
 -13   0   9 1321.72 359.086   4
 -13   0   8 5822.12 749.949  17
 -13   0   8 4424.34 544.453   4
 -13   0   7 800.035 488.860  17
 -13   0   7 444.588 305.749   4
 -13   0   6 3691.03 698.068  17
 -13   0   6 3220.80 502.605   4
 -13   0   5 18767.0 1115.38   4
  13   0  -4 1541.32 468.162   6
  13   0  -3 6753.81 696.294   6
  13   0  -2 4052.99 575.242   6
  13   0  -1 912.055 400.596   6
  13   0   0 971.370 373.996   6
  13   0   1 7567.04 679.601   6
 -13   0  -1 9205.01 740.246  11
 -13   0  -2 9416.75 659.032  11
 -13   0  -3 199.646 223.520  11
 -13   1  15 1815.36 285.977  17
 -13   1  14 342.630 236.893  17
 -13   1  14 335.632 313.072  29
 -13   1  13 3729.45 498.862  17
 -13   1  13 4481.56 622.037  29
 -13   1  12 2197.19 446.861  17
 -13   1  12 2231.77 547.188  29
 -13   1  11 589.422 346.792  17
 -13   1  11 345.383 445.017  29
 -13   1  10 802.352 367.575  17
 -13   1  10 1008.29 537.231  29
 -13   1   9 7735.85 789.837  17
 -13   1   8 3853.39 618.811  17
 -13   1   7 20858.7 1289.01  17
 -13   1   6 14288.9 1046.47  28
  13   1  -3 1020.44 397.101   6
  13   1  -2 676.322 344.637   6
  13   1  -1 6008.76 587.366   6
  13   1   0 4953.25 515.762   6
 -13   1   0 5620.98 629.694  11
  13   1   1 1975.50 311.331   6
 -13   1  -1 2148.78 401.568  11
 -13   1  -2-285.553 285.728  11
 -13   2  14 3331.53 422.678  29
 -13   2  13 406.660 339.145  29
 -13   2  12 1778.13 476.986  29
 -13   2  11 1631.85 494.150  29
 -13   2  10 1905.08 553.596  29
 -13   2   9 1647.74 405.832  28
 -13   2   8 1449.42 411.074  28
 -13   2   7 2486.59 540.649  28
 -13   2   6 13953.2 995.902  28
 -13   2   5 5187.19 712.839  28
 -13   2   4 5623.08 797.348  28
  13   2  -3 6036.02 497.014   6
 -13   3  10 194.646 218.637  28
 -13   3   9 2426.11 393.851  28
 -13   3   8 1272.67 356.183  28
 -13   3   7 4763.18 585.809  28
 -13   3   6 10341.7 776.306  28
 -13   3   5 3483.93 526.828  28
 -13   3   4 1879.03 457.087  28
  14  -3 -11 16.6024 103.644  18
 -14  -3  11 366.376 134.105   4
  14  -3 -10 279.131 152.201  18
 -14  -3  10 551.317 170.787   4
  14  -3  -9 309.357 178.834  18
 -14  -3   9 255.019 157.942   4
 -14  -3   8 1286.18 237.951   4
 -14  -3   8-277.697 200.304  20
 -14  -3   7 5168.01 409.733   4
 -14  -3   7 3676.77 332.260  20
  14  -3  -6 977.779 266.641   5
 -14  -3   6 1661.63 243.362  20
  14  -3  -5 7452.60 527.835   5
  14  -3  -4 1439.40 293.159   5
  14  -3  -4 1671.55 281.320  19
  14  -3  -3 2620.68 316.389   5
  14  -3  -3 3536.68 306.444  19
  14  -2 -14 150.584 115.589  18
  14  -2 -13 903.650 218.423  18
 -14  -2  13 2015.77 277.304   4
  14  -2 -12 668.561 223.471  18
 -14  -2  12 1715.56 312.425   4
  14  -2 -11 333.638 231.139  18
 -14  -2  11 741.326 260.530   4
  14  -2 -10 378.962 234.149  18
 -14  -2  10 583.515 265.491   4
  14  -2  -9 274.832 248.013  18
 -14  -2   9 75.8060 229.885   4
  14  -2  -8 1121.56 339.984  18
 -14  -2   8 1049.13 347.290   4
  14  -2  -7 8646.49 663.639  18
 -14  -2   7 10620.6 790.640   4
  14  -2  -6 1208.81 327.702  18
 -14  -2   6 1302.26 330.217   4
 -14  -2   5 1111.46 337.195   4
  14  -2  -5 670.845 249.627   6
  14  -2  -4 1863.77 320.714   6
  14  -2  -3 2754.95 371.967   6
 -14  -2   3 3794.24 390.380  11
  14  -2  -2 2008.62 330.049  19
  14  -2  -2 2315.02 498.825   5
  14  -2  -1 2458.72 401.591   5
  14  -2  -1 2508.81 298.756  19
 -14  -2   0 628.689 256.572  22
 -14  -1  15 896.872 205.737  17
 -14  -1  14 3236.84 397.183  17
 -14  -1  13 137.959 245.633  17
 -14  -1  13 6.17354 148.149   4
 -14  -1  12 1157.03 348.652  17
 -14  -1  12 1110.77 298.463   4
 -14  -1  11 3851.60 551.779  17
 -14  -1  11 3293.22 500.956   4
 -14  -1  10 2868.77 523.117  17
 -14  -1  10 2675.18 447.652   4
  14  -1  -9 208.866 226.236  18
 -14  -1   9 1008.52 430.893  17
 -14  -1   9 796.843 313.724   4
  14  -1  -9 469.007 246.564   6
  14  -1  -8 1567.31 333.638  18
 -14  -1   8 2747.18 556.706  17
 -14  -1   8 2463.93 463.058   4
  14  -1  -8 1637.63 379.598   6
  14  -1  -7 3802.91 457.284  18
 -14  -1   7 4707.46 593.664   4
  14  -1  -7 3649.08 488.384   6
  14  -1  -6 4326.30 476.208  18
 -14  -1   6 3764.02 537.563   4
  14  -1  -6 3664.41 498.227   6
 -14  -1   5 22199.2 1213.78   4
  14  -1  -5 18750.0 991.770   6
  14  -1  -4 5361.52 602.269   6
  14  -1  -3 1487.88 418.641   6
  14  -1  -2 2816.59 472.461   6
  14  -1  -1 474.199 307.805   6
 -14  -1   1 422.798 312.936  11
 -14  -1   0 860.635 292.927  11
 -14  -1  -1 10663.7 539.529  11
 -14   0  15 1945.41 296.070  17
 -14   0  14 1967.53 360.324  17
 -14   0  13 918.454 335.021  17
 -14   0  12 574.488 350.249  17
 -14   0  11 1251.65 418.301  17
 -14   0  10 1605.25 458.967  17
 -14   0   9 3553.68 604.986  17
 -14   0   8 21078.3 1315.32  17
 -14   0   8 24062.9 1107.80   4
 -14   0   7 11521.1 801.703   4
 -14   0   6 34209.7 1385.73   4
  14   0  -5 135.382 369.469   6
  14   0  -4 127.137 354.383   6
  14   0  -3 2232.64 458.657   6
  14   0  -2 3510.80 503.434   6
  14   0  -1 515.354 317.765   6
  14   0   0 2170.47 387.526   6
 -14   0   0 2442.26 412.128  11
 -14   0  -1 9723.71 586.089  11
 -14   0  -2 15101.7 566.109  11
 -14   1  14 2356.53 314.758  17
 -14   1  13-26.6379 216.267  17
 -14   1  12 1186.61 321.265  17
 -14   1  11 3634.14 516.887  17
 -14   1  10 3088.36 510.539  17
 -14   1   9 1021.50 393.080  17
  14   1  -4 5893.67 587.106   6
  14   1  -3 1269.96 353.580   6
  14   1  -2 3174.79 436.866   6
  14   1  -1 711.993 266.981   6
 -14   1   1 344.990 286.411  11
 -14   1   0 606.738 229.612  11
 -14   1  -1 9813.57 478.908  11
 -14   2   8 2619.82 470.956  28
 -14   2   7 8240.69 705.676  28
  14   2  -5 933.446 281.233   6
  14   2  -4 946.640 249.383   6
 -14   3   9 450.112 227.412  28
 -14   3   8 1730.85 318.942  28
 -14   3   7 4094.18 410.776  28
  15  -2 -12 1050.26 184.356  18
 -15  -2  12 3261.15 294.489   4
  15  -2 -11 95.5549 133.291  18
 -15  -2  11-120.531 153.064   4
  15  -2 -10 541.452 191.998  18
 -15  -2  10 1610.68 271.891   4
  15  -2  -9 3375.99 369.488  18
 -15  -2   9 6767.92 516.403   4
 -15  -2   8 1128.52 283.665   4
 -15  -2   7 5420.96 481.278   4
  15  -2  -7 2857.96 393.188   5
  15  -2  -6 1499.05 370.369   5
  15  -2  -5 1019.15 344.272   5
  15  -2  -4 68.2600 261.802   5
  15  -2  -3 432.956 236.348   5
 -15  -1  14 736.401 190.676  17
 -15  -1  13 150.845 194.674  17
  15  -1 -12 958.123 218.716  18
 -15  -1  12 1652.74 248.658   4
 -15  -1  12 1754.77 347.556  17
 -15  -1  11 1872.66 382.108  17
 -15  -1  11 2015.85 300.648   4
  15  -1 -10 1747.12 285.653  18
 -15  -1  10 4218.15 438.128   4
 -15  -1   9 879.390 278.249   4
  15  -1  -9 679.069 241.426   6
 -15  -1   8 3009.80 405.596   4
  15  -1  -8 1851.46 308.973   6
 -15  -1   7 1397.93 300.170   4
  15  -1  -7 1430.70 315.002   6
  15  -1  -6 1199.26 323.131   6
  15  -1  -5 638.319 312.070   6
  15  -1  -4 2864.56 417.397   6
  15  -1  -3 467.753 264.123   6
  15  -1  -2 742.551 265.308   6
 -15  -1   2 1044.15 284.455  11
 -15  -1   1 2200.64 275.908  11
 -15   0  14 1560.02 272.082  17
 -15   0  13 738.653 267.572  17
 -15   0  12 3125.75 448.238  17
 -15   0  11 14222.8 901.076  17
 -15   0  10 403.356 340.468  17
  15   0  -7 4798.53 531.169   6
  15   0  -6 204.335 302.785   6
  15   0  -5 3632.11 469.271   6
  15   0  -4 480.417 329.372   6
  15   0  -3 2720.87 415.755   6
  15   0  -2 961.682 289.023   6
 -15   0   2 980.906 325.432  11
  15   0  -1 708.085 231.419   6
 -15   0   1 514.454 257.475  11
 -15   0   0 14458.1 563.132  11
  15   1  -6 1374.14 356.393   6
  15   1  -5 620.397 292.678   6
  15   1  -4 2604.02 363.129   6
  15   1  -3 299.974 234.133   6
  15   1  -2-327.284 204.535   6
 -15   1   2 2221.80 298.085  11
  15   2  -7 3929.14 347.246   6
  15   2  -6 106.026 187.657   6
  15   2  -5 1226.13 228.360   6
  16  -1  -9 1790.49 253.165   6
  16  -1  -8 2653.24 296.954   6
  16  -1  -7 2477.73 289.813   6
  16  -1  -6 408.305 207.711   6
  16  -1  -5 108.230 172.403   6
  16  -1  -4 999.913 214.318   6
 -16  -1   4 1654.80 258.973  11
  16   0 -12 215.969 149.112   6
  16   0 -11 2420.21 291.156   6
  16   0 -10 1309.87 261.819   6
  16   0  -9 277.683 222.724   6
  16   0  -8 161.010 222.547   6
  16   0  -7 695.080 253.108   6
  16   0  -6 1549.94 300.069   6
  16   0  -5-250.957 218.004   6
  16   0  -4 2198.49 298.747   6
  16   0  -3 182.965 165.163   6
 -16   0   3 58.8068 175.662  11
  16   1  -9 1781.56 286.081   6
  16   1  -8 3169.09 355.617   6
  16   1  -7 2674.65 316.326   6
  16   1  -6 506.958 211.978   6
  16   1  -5 218.618 175.119   6
  16   1  -4 1102.52 195.406   6
  17   0  -8 2412.28 238.842   6
  17   0  -7 2789.80 241.303   6
   0   0   0    0.00    0.00   0
TITL SM204a in P2(1)
REM P2(1) (#4 in standard setting)
CELL 1.54184  13.560515   4.738573  14.140079  90.0000 118.1810  90.0000
ZERR    2.00   0.001795   0.000348   0.002221   0.0000   0.0190   0.0000
LATT -1
SYMM -x, y+1/2,-z
SFAC C H N O
UNIT 24.00 46.00 10.00 12.00
TREF
HKLF 4
END
;
_shelx_hkl_checksum     44320
_shelx_res_file
;
TITL SM204a in P2(1)  RELABEL with shel 0.84
CELL 1.54184  13.560515   4.738573  14.140079  90.0000 118.1810  90.0000
ZERR    2.00   0.001795   0.000348   0.002221   0.0000   0.0190   0.0000
LATT -1
SYMM -x, y+1/2,-z
SFAC C H N O
UNIT 24.00 46.00 10.00 12.00
LIST 4 ! automatically inserted. Change 6 to 4 for CHECKCIF!!
rem  OMIT        4.00    180.00
ACTA
SHEL 10.0 0.84
L.S. 10
BOND   $H
FMAP 2
PLAN 20
TEMP  -153
REM   inconsistent data omits
rem    2   1   0   231734.91   2202.53    2  12469.00
rem    6   0   1    46530.92   1965.92    2  11925.10
rem   -1  -1   2   263444.81   2953.38    2  15026.00
rem   -2   0   5    19881.20    815.45    2   6368.95
rem   -1  -1   6    49619.70   2063.15    2  11133.40
rem   -4  -2   7    92882.59   3837.77    2  19621.30
rem   -1  -1   7    35873.96   1851.21    2  12366.90
rem  -15  -1  10     2998.67    239.29    2   1235.51
rem   -3   0  11    47312.56   1416.91    2   8815.50
rem   -2   0  11    32581.29   1216.19    2   6102.15
OMIT  2 1 0
omit 6 0 1
omit -1 -1 2
omit -2 0 5
omit -1 -1 6
omit -4 -2 7
omit -1 -1 7
omit -15 -1 10
omit -3 0 11
omit -2 0 11
rem    omits form disgreeable list (>3.5sigma)/CKF fil4
rem    1   6   1   0  24.82      81.85     136.54     7.58   -7.22    18.22  -3.
rem     2  11  -2   3  61.20       3.55      12.12     1.57   -5.46     2.04  -4
rem    3   2   1   6  28.39      13.50      27.26     3.14   -4.38     4.46  -3.
rem    4 -15   2   6  66.45       0.73      10.00     1.28   -7.24     1.60  -5.
rem    5 -14   2   8  59.61      17.92       5.71     3.22    3.79     3.50   3.
rem    6  -1   0   9  31.96     928.49     590.82    45.60    7.41   108.52   3.
rem    7  -2   0  10  34.69     900.98     557.62    46.86    7.33   105.11   3.
rem   -15   2   6          0.73         10.00       6.22       0.040       0.84
rem    11  -2   3          3.55         12.12       4.53       0.044       0.88
rem   -14   2   8         17.92          5.71       3.76       0.030       0.89
rem    -2   0  10        900.98        557.62       3.52       0.300       1.35
rem    -1   0   9        928.49        590.82       3.35       0.309       1.46
omit 1 6 1
omit 2 11 -2
omit 3 2 1
omit 4 -15 2
omit 5 -14 2
omit 6 -1 0
omit 7 -2 0
omit -15 2 6
omit 11 -2 3
omit -14 2 8
omit -2 0 10
omit -1 0 9
rem     6   1   0         82.01        138.30       3.52       0.149       1.84
rem     -3   0   2         65.17         38.52       3.40       0.079       4.44
rem     -1   0  11        953.25        639.78       3.30       0.321       1.18
omit 6 1 0
omit -3 0 2
omit -1 0 11
WGHT    0.119400
FVAR      12.08201
O1    4    0.368228    0.282751    0.579201    11.00000    0.02570    0.02695 =
         0.04087    0.00138    0.01505   -0.00224
O2    4    0.136058    0.535684    0.739726    11.00000    0.03703    0.02362 =
         0.05588    0.00105    0.02448    0.00214
O3    4    0.044208    0.163674    0.508029    11.00000    0.02348    0.02653 =
         0.05972   -0.00032    0.01903   -0.00253
AFIX 148
H3O   2    0.006509    0.016581    0.498054    11.00000   -1.50000
AFIX   0
O4    4    0.115474    0.038049    0.349096    11.00000    0.02700    0.04737 =
         0.04759   -0.01169    0.01287   -0.00463
H4O   2    0.049523    0.058102    0.327930    11.00000   -1.50000
O5    4    0.454586    0.245613    0.438218    11.00000    0.03220    0.03969 =
         0.05333   -0.00175    0.02433   -0.00038
H5O   2    0.486023    0.384616    0.486165    11.00000   -1.50000
O6    4    0.431226    0.538424    0.778404    11.00000    0.04119    0.02218 =
         0.04206    0.00188    0.01520   -0.00183
N1    3    0.443438    0.239002    0.767683    11.00000    0.02773    0.02497 =
         0.04196    0.00044    0.01301    0.00111
N2    3    0.208785    0.115845    0.724966    11.00000    0.03130    0.02116 =
         0.04930    0.00302    0.02231    0.00130
H2N   2    0.205120   -0.077400    0.732227    11.00000   -1.20000
N3    3    0.778887   -0.104241    0.883318    11.00000    0.03283    0.04151 =
         0.06609    0.00121    0.02053   -0.00073
N4    3    0.872201   -0.168407    0.894847    11.00000    0.03799    0.04179 =
         0.05108    0.00156    0.01735   -0.00247
N5    3    0.954461   -0.257055    0.903932    11.00000    0.03555    0.05541 =
         0.07889   -0.00153    0.02715    0.00300
C1    1    0.355672    0.149785    0.664535    11.00000    0.02660    0.02683 =
         0.03716    0.00350    0.01359    0.00082
AFIX  13
H1    2    0.361557   -0.059112    0.658481    11.00000   -1.20000
AFIX   0
C2    1    0.236886    0.219146    0.643477    11.00000    0.02659    0.02195 =
         0.04490    0.00519    0.01868    0.00309
AFIX  13
H2    2    0.227551    0.428856    0.638703    11.00000   -1.20000
AFIX   0
C3    1    0.155207    0.091416    0.534037    11.00000    0.02556    0.02104 =
         0.04725    0.00064    0.01601   -0.00003
AFIX  13
H3    2    0.162633   -0.118719    0.539162    11.00000   -1.20000
AFIX   0
C4    1    0.179695    0.192108    0.445205    11.00000    0.02738    0.02553 =
         0.04095    0.00080    0.01427    0.00144
AFIX  13
H4    2    0.161282    0.397379    0.431651    11.00000   -1.20000
AFIX   0
C5    1    0.302994    0.148079    0.478942    11.00000    0.02488    0.03339 =
         0.04183    0.00218    0.01457    0.00184
AFIX  13
H5    2    0.319723   -0.058691    0.486869    11.00000   -1.20000
AFIX   0
C6    1    0.338184    0.271538    0.400609    11.00000    0.03274    0.03366 =
         0.03877   -0.00040    0.01719   -0.00186
AFIX  23
H6A   2    0.297687    0.173388    0.330808    11.00000   -1.20000
H6B   2    0.317153    0.473514    0.388958    11.00000   -1.20000
AFIX   0
C7    1    0.153600    0.281530    0.762309    11.00000    0.02974    0.02234 =
         0.04488   -0.00123    0.01735   -0.00157
C8    1    0.115413    0.143517    0.835064    11.00000    0.05579    0.02770 =
         0.06086    0.00328    0.03860   -0.00007
AFIX 137
H8A   2    0.162658    0.206974    0.908960    11.00000   -1.50000
H8B   2    0.121210   -0.061909    0.831348    11.00000   -1.50000
H8C   2    0.037461    0.195464    0.812338    11.00000   -1.50000
AFIX   0
C9    1    0.428160    0.591383    0.876532    11.00000    0.04244    0.02994 =
         0.04120   -0.00393    0.01567   -0.00210
AFIX 137
H9A   2    0.497651    0.524009    0.937036    11.00000   -1.50000
H9B   2    0.364379    0.491894    0.875662    11.00000   -1.50000
H9C   2    0.420347    0.794543    0.884155    11.00000   -1.50000
AFIX   0
C10   1    0.553775    0.195161    0.774183    11.00000    0.02652    0.04016 =
         0.04362    0.00067    0.01125    0.00001
AFIX  23
H10A  2    0.561676    0.322695    0.722710    11.00000   -1.20000
H10B  2    0.558950   -0.001435    0.753241    11.00000   -1.20000
AFIX   0
C11   1    0.648872    0.250241    0.886204    11.00000    0.03430    0.04387 =
         0.04620   -0.00077    0.01204    0.00080
AFIX  23
H11A  2    0.644086    0.447397    0.906846    11.00000   -1.20000
H11B  2    0.640509    0.124030    0.937761    11.00000   -1.20000
AFIX   0
C12   1    0.762337    0.202625    0.893357    11.00000    0.03257    0.03972 =
         0.04824   -0.00041    0.00685   -0.00225
AFIX  23
H12A  2    0.767489    0.307447    0.835284    11.00000   -1.20000
H12B  2    0.821557    0.273486    0.962980    11.00000   -1.20000
AFIX   0
HKLF 4
REM  SM204a in P2(1)  RELABEL with shel 0.84
REM R1 =  0.0594 for    2073 Fo > 4sig(Fo)  and  0.0656 for all    2355 data
REM    221 parameters refined using      1 restraints
END
WGHT      0.1193      0.0000
REM Highest difference peak  0.392,  deepest hole -0.315,  1-sigma level  0.064
Q1    1   0.4044  0.2626  0.6675  11.00000  0.05    0.39
Q2    1   0.2539  0.1215  0.8082  11.00000  0.05    0.31
Q3    1   0.0963  0.5371  0.6568  11.00000  0.05    0.30
Q4    1   0.0767  0.0428  0.2619  11.00000  0.05    0.30
Q5    1   0.3358  0.1536  0.5744  11.00000  0.05    0.29
Q6    1   0.0808  0.1631  0.5828  11.00000  0.05    0.29
Q7    1   0.4982  0.2405  0.5247  11.00000  0.05    0.29
Q8    1   0.0009  0.1577  0.4245  11.00000  0.05    0.28
Q9    1   0.1954  0.2140  0.5728  11.00000  0.05    0.28
Q10   1   0.1780  0.1193  0.6413  11.00000  0.05    0.27
Q11   1   0.1773  0.5333  0.8185  11.00000  0.05    0.27
Q12   1   0.0756  0.1679  0.7596  11.00000  0.05    0.26
Q13   1   0.1348  0.2162  0.3543  11.00000  0.05    0.24
Q14   1   0.3891  0.5457  0.6968  11.00000  0.05    0.24
Q15   1   0.3986  0.1598  0.7424  11.00000  0.05    0.23
Q16   1   0.3244  0.2917  0.4952  11.00000  0.05    0.23
Q17   1   0.4737  0.5773  0.9569  11.00000  0.05    0.23
Q18   1   0.4764  0.2384  0.8407  11.00000  0.05    0.22
Q19   1   0.1250  0.0830  0.4512  11.00000  0.05    0.22
Q20   1   0.4161  0.2399  0.3604  11.00000  0.05    0.21
;
_shelx_res_checksum     9144
_shelxl_version_number     2014/6
