# Supplementary material for: N-(2-Acetamido-2-de­oxy-β-d-gluco­pyranos­yl)-N-(3-azido­prop­yl)-O-methyl­hydroxyl­amine
Source: Acta Crystallogr E Crystallogr Commun. 2016 Feb 17;72(Pt 3):340–2. doi: 10.1107/S2056989016002164 (PMC4778837; doi:10.1107/S2056989016002164)
Supplement: Supplementary file 2 [file e-72-00340-Isup2.hkl]

data_I                                                                          
_shelx_title ' SM204a in P2(1)  RELABEL with shel 0.84'                         
_shelx_refln_list_code          4                                               
_shelx_F_calc_maximum       78.76                                               
_exptl_crystal_F_000       356.00                                               
_reflns_d_resolution_high  0.8403                                               
                                                                                
loop_                                                                           
 _space_group_symop_operation_xyz                                               
 'x, y, z'                                                                      
 '-x, y+1/2, -z'                                                                
                                                                                
_cell_length_a    13.5605                                                       
_cell_length_b     4.7386                                                       
_cell_length_c    14.1401                                                       
_cell_angle_alpha  90.000                                                       
_cell_angle_beta  118.181                                                       
_cell_angle_gamma  90.000                                                       
                                                                                
_shelx_F_squared_multiplier     1.000                                           
                                                                                
loop_                                                                           
 _refln_index_h                                                                 
 _refln_index_k                                                                 
 _refln_index_l                                                                 
 _refln_F_squared_calc                                                          
 _refln_F_squared_meas                                                          
 _refln_F_squared_sigma                                                         
 _refln_observed_status                                                         
   1  -5   0         43.43         67.32         4.81 o                         
   2  -5   0          5.70          5.43         1.67 o                         
   3  -5   0          7.97          7.73         1.81 o                         
   4  -5   0         10.21          8.46         1.25 o                         
   5  -5   0         67.44         61.65         3.09 o                         
   6  -5   0          7.44          7.00         1.66 o                         
   0  -4   0         82.26         84.02         3.74 o                         
   1  -4   0        101.04        129.28         3.02 o                         
   2  -4   0         73.11        101.32         3.27 o                         
   3  -4   0         37.84         41.58         1.95 o                         
   4  -4   0        277.05        327.33         6.17 o                         
   5  -4   0          7.47          8.52         1.46 o                         
   6  -4   0          9.31          9.14         1.52 o                         
   7  -4   0         89.25         92.66         3.69 o                         
   8  -4   0         28.43         29.38         2.14 o                         
   9  -4   0         11.14         12.80         1.55 o                         
  10  -4   0         79.03         72.83         3.39 o                         
   1  -3   0        103.07        142.27         8.82 o                         
   2  -3   0        257.85        288.94        12.58 o                         
   3  -3   0        444.44        542.77        20.28 o                         
   4  -3   0         69.93         65.40         8.37 o                         
   5  -3   0         91.22         93.35         2.94 o                         
   6  -3   0         52.74         53.22         2.90 o                         
   7  -3   0        148.46        146.88         6.40 o                         
   8  -3   0         54.43         55.92         4.52 o                         
   9  -3   0         26.30         25.71         5.77 o                         
  10  -3   0          0.44          1.55         1.76 o                         
  11  -3   0         42.53         44.25         3.66 o                         
  12  -3   0          6.44          4.99         1.29 o                         
   0  -2   0       4477.00       5063.78        39.29 o                         
   1  -2   0        279.67        308.44         8.34 o                         
   2  -2   0         49.80         51.71         4.00 o                         
   3  -2   0        246.97        266.88         9.05 o                         
   4  -2   0         82.51         81.37         6.21 o                         
   5  -2   0         79.80         70.74         7.62 o                         
   6  -2   0         49.96         43.92         5.80 o                         
   8  -2   0        137.21        121.38         4.41 o                         
   9  -2   0          3.74          2.64         1.39 o                         
  10  -2   0        296.65        297.97         7.07 o                         
  11  -2   0         42.54         33.23         4.46 o                         
  12  -2   0         13.28         11.88         1.96 o                         
  13  -2   0         16.57         18.97         1.56 o                         
   1  -1   0       5698.59       5975.82        24.47 o                         
   2  -1   0       1621.80       1561.76        18.40 o                         
   3  -1   0        687.58        655.84        13.65 o                         
   4  -1   0        807.44        822.08        34.81 o                         
   5  -1   0        125.95        121.40         9.44 o                         
   7  -1   0        347.58        290.74        14.62 o                         
   8  -1   0          4.71          3.09         3.66 o                         
   9  -1   0        138.26        129.27         5.23 o                         
  10  -1   0         36.52         36.50         3.43 o                         
  11  -1   0         73.56         80.43         6.63 o                         
  12  -1   0          4.00          3.24         2.76 o                         
  13  -1   0         41.93         39.13         3.06 o                         
  14  -1   0          5.20          5.90         2.01 o                         
   2   0   0         91.02         75.81         8.48 o                         
   3   0   0       1691.25       1514.74        47.15 o                         
   4   0   0       1599.05       1527.85        18.56 o                         
   5   0   0        267.92        257.60        15.68 o                         
   6   0   0          5.56          8.70         3.20 o                         
   7   0   0         54.86         49.34         9.23 o                         
   8   0   0         13.12         11.64         5.09 o                         
   9   0   0        577.37        517.61        13.87 o                         
  10   0   0        754.04        703.95        16.79 o                         
  11   0   0         30.07         28.38         4.17 o                         
  12   0   0        178.10        157.17         8.44 o                         
  13   0   0          7.23          6.65         2.56 o                         
  14   0   0         15.49         15.80         1.93 o                         
   1   1   0       5687.32       6029.62        45.10 o                         
   3   1   0        688.67        622.23         9.33 o                         
   4   1   0        809.44        786.29        34.90 o                         
   5   1   0        127.77         85.60        10.63 o                         
   7   1   0        347.01        327.82        19.37 o                         
   8   1   0          4.58          2.50         3.49 o                         
   9   1   0        138.18        111.08         8.40 o                         
  10   1   0         36.41         28.51         3.69 o                         
  11   1   0         73.50         69.82         5.33 o                         
  12   1   0          3.83          5.02         2.33 o                         
  13   1   0         42.01         35.91         2.73 o                         
  14   1   0          5.12          4.16         1.57 o                         
   0   2   0       4484.88       4884.30        37.40 o                         
   1   2   0        278.83        359.85        13.34 o                         
   2   2   0         48.77         34.52         3.85 o                         
   3   2   0        246.74        231.56        15.33 o                         
   4   2   0         82.75         77.85        10.12 o                         
   6   2   0         49.99         31.75        10.30 o                         
   7   2   0        227.98        217.27        13.76 o                         
   8   2   0        136.92        132.48         6.68 o                         
   9   2   0          3.99          2.07         2.99 o                         
  10   2   0        297.03        279.74        14.58 o                         
   1   3   0        102.26        160.93        10.47 o                         
   2   3   0        257.59        298.08        22.56 o                         
   3   3   0        445.75        473.86        29.92 o                         
   4   3   0         70.37         89.35        13.92 o                         
   5   3   0         92.15         73.01         9.08 o                         
   6   3   0         52.96         51.69         6.98 o                         
   7   3   0        148.71        150.21         7.27 o                         
   8   3   0         54.97         50.51         5.68 o                         
   9   3   0         26.84         21.18         4.66 o                         
  10   3   0          0.43          0.99         3.04 o                         
   1   4   0        100.47        140.48        17.14 o                         
   2   4   0         74.06        103.62        10.39 o                         
   6   4   0          9.21          8.91         2.85 o                         
   7   4   0         90.43         90.52         6.52 o                         
   8   4   0         28.44         27.61         4.02 o                         
   9   4   0         10.74         11.53         2.98 o                         
  -6  -5   1         35.96         39.06         5.41 o                         
  -5  -5   1         46.99         50.31         2.81 o                         
  -4  -5   1         94.08        125.04         4.77 o                         
  -3  -5   1         36.19         37.57         2.87 o                         
  -2  -5   1          1.64          4.15         1.37 o                         
  -1  -5   1         29.13         39.45         2.55 o                         
   0  -5   1         50.02         62.99         3.70 o                         
   1  -5   1         31.58         40.37         3.10 o                         
   2  -5   1         61.15         64.90         3.03 o                         
   3  -5   1         13.60         11.27         1.73 o                         
   4  -5   1         15.37         17.40         1.72 o                         
   5  -5   1          6.53          5.51         1.49 o                         
   6  -5   1         28.38         30.89         9.56 o                         
 -10  -4   1          2.83          4.56         1.11 o                         
  -9  -4   1         62.23         60.85         4.03 o                         
  -8  -4   1        196.17        218.11         5.71 o                         
  -7  -4   1          5.00          5.84         1.41 o                         
  -6  -4   1         81.39         86.96         4.08 o                         
  -5  -4   1          8.55          9.48         1.46 o                         
  -4  -4   1        255.24        288.88         6.86 o                         
  -3  -4   1         27.13         32.37         1.74 o                         
  -2  -4   1         22.33         27.69         1.78 o                         
  -1  -4   1         52.91         66.91         2.28 o                         
   0  -4   1          9.72         13.77         1.32 o                         
   1  -4   1         59.13         60.13         2.21 o                         
   2  -4   1          1.37          0.05         0.99 o                         
   3  -4   1         38.78         42.06         1.87 o                         
   4  -4   1         52.61         52.41         2.52 o                         
   5  -4   1         10.42          9.20         1.54 o                         
   6  -4   1          4.58          4.72         1.64 o                         
   7  -4   1         35.07         40.35         2.57 o                         
   8  -4   1          2.44          3.44         1.34 o                         
   9  -4   1         31.86         32.63         3.27 o                         
 -12  -3   1          1.22          0.47         1.10 o                         
 -11  -3   1          7.00          5.69         1.77 o                         
 -10  -3   1         52.85         54.13         2.89 o                         
  -9  -3   1        143.48        153.59         5.33 o                         
  -8  -3   1        219.05        223.75         8.79 o                         
  -7  -3   1        150.83        147.98         5.60 o                         
  -6  -3   1        259.91        276.96         4.97 o                         
  -5  -3   1         72.21         67.60         3.80 o                         
  -4  -3   1         65.15         76.42         6.73 o                         
  -3  -3   1         38.51         42.11         6.47 o                         
  -2  -3   1        245.42        297.74        15.59 o                         
  -1  -3   1        369.52        468.47        30.25 o                         
   0  -3   1       1246.07       1529.13        34.75 o                         
   1  -3   1        160.42        187.10        17.25 o                         
   2  -3   1        136.95        159.25        12.16 o                         
   3  -3   1        387.08        449.61        16.43 o                         
   4  -3   1        102.91         97.50         3.96 o                         
   5  -3   1         21.93         19.52         1.90 o                         
   6  -3   1          9.93          7.54         1.91 o                         
   7  -3   1        129.41        130.08         6.51 o                         
   8  -3   1        129.09        147.41         6.80 o                         
   9  -3   1        227.76        232.91         8.43 o                         
  10  -3   1         51.75         52.80         3.39 o                         
  11  -3   1          7.56          9.70         1.72 o                         
 -13  -2   1         21.86         24.00         2.15 o                         
 -12  -2   1         21.57         17.51         3.45 o                         
 -11  -2   1         99.32        101.63         4.09 o                         
 -10  -2   1         90.58         84.28         3.37 o                         
  -9  -2   1         14.38         14.70         1.83 o                         
  -8  -2   1        123.37        132.52         4.67 o                         
  -7  -2   1        183.08        153.04        20.22 o                         
  -6  -2   1        119.53        112.12        10.18 o                         
  -5  -2   1         13.55         12.60         3.00 o                         
  -4  -2   1        160.34        185.27         8.73 o                         
  -3  -2   1          5.71          5.68         2.71 o                         
  -2  -2   1         92.81        109.07         4.37 o                         
  -1  -2   1       2909.77       3038.12        37.69 o                         
   0  -2   1        642.64        692.95         9.76 o                         
   1  -2   1        347.16        340.97         8.19 o                         
   2  -2   1        175.98        191.53         7.28 o                         
   3  -2   1        207.93        206.92        13.82 o                         
   4  -2   1        124.62        142.44        10.99 o                         
   5  -2   1        121.92        119.15        14.03 o                         
   6  -2   1         13.41          9.28         3.68 o                         
   7  -2   1         12.41         11.17         1.36 o                         
   8  -2   1         19.17         14.68         1.87 o                         
   9  -2   1         11.35         11.16         2.27 o                         
  10  -2   1         66.57         58.76         3.17 o                         
  11  -2   1         22.17         18.61         2.34 o                         
  12  -2   1         16.12         17.12         1.94 o                         
 -14  -1   1          3.11          3.07         1.50 o                         
 -13  -1   1         47.16         40.51         4.69 o                         
 -12  -1   1         13.94         12.91         3.56 o                         
 -11  -1   1        142.92        156.02         6.37 o                         
 -10  -1   1         33.35         30.68         2.40 o                         
  -9  -1   1          3.60          3.88         1.21 o                         
  -8  -1   1        171.93        154.96        34.84 o                         
  -7  -1   1       1059.21       1006.51        26.37 o                         
  -6  -1   1        168.83        197.63         9.19 o                         
  -5  -1   1        225.33        265.32        10.07 o                         
  -4  -1   1        692.74        809.82        28.34 o                         
  -3  -1   1        145.17        178.28        19.11 o                         
  -2  -1   1       2084.85       2119.22        34.15 o                         
  -1  -1   1       6200.17       6574.38        48.92 o                         
   0  -1   1       1258.22       1262.65        59.90 o                         
   1  -1   1       2586.43       2425.01        16.83 o                         
   2  -1   1       2553.37       2312.01        26.79 o                         
   3  -1   1        177.12        153.01         5.87 o                         
   4  -1   1        172.76        178.50        13.08 o                         
   5  -1   1        230.03        238.52        13.22 o                         
   6  -1   1         50.62         44.58         6.19 o                         
   7  -1   1        262.52        232.70        49.34 o                         
   8  -1   1          8.72          9.11         1.76 o                         
   9  -1   1        124.11        120.81         9.05 o                         
  10  -1   1        187.49        184.96         9.62 o                         
  11  -1   1          2.12          4.16         2.95 o                         
  12  -1   1         12.18         11.62         2.34 o                         
  13  -1   1         11.49         15.77         2.91 o                         
 -14   0   1          1.45          3.53         2.18 o                         
 -13   0   1          6.59          6.25         2.74 o                         
 -12   0   1         12.97          9.83         3.35 o                         
 -11   0   1          0.93          1.42         2.59 o                         
 -10   0   1          6.07          6.16         1.82 o                         
  -9   0   1         58.12         67.51        11.23 o                         
  -8   0   1          7.06          3.39         3.17 o                         
  -7   0   1         34.03         37.53         7.41 o                         
  -6   0   1        595.81        736.30        13.51 o                         
  -5   0   1        259.54        257.20        10.93 o                         
  -4   0   1       2034.20       2120.71        55.81 o                         
  -3   0   1       1092.57       1181.05        16.85 o                         
  -2   0   1         55.06         61.40        11.39 o                         
   1   0   1        831.74        758.42        11.13 o                         
   2   0   1         19.49         24.23         2.57 o                         
   3   0   1         21.97         21.94         1.56 o                         
   4   0   1        562.84        560.82         9.39 o                         
   5   0   1          6.06          8.63         2.16 o                         
   7   0   1          5.02          5.99         4.41 o                         
   8   0   1        177.47        178.32        18.67 o                         
   9   0   1         50.47         46.38         4.47 o                         
  10   0   1         18.20         17.96         3.68 o                         
  11   0   1        125.10        110.93         7.28 o                         
  12   0   1         10.68         10.96         3.11 o                         
  13   0   1         52.24         57.52         5.61 o                         
 -14   1   1          3.03          3.66         1.34 o                         
 -13   1   1         47.13         41.16         4.02 o                         
 -12   1   1         13.81         12.25         2.86 o                         
 -11   1   1        142.70        135.74         7.33 o                         
 -10   1   1         34.16         30.92         5.40 o                         
  -9   1   1          3.90          5.39         3.26 o                         
  -8   1   1        171.13        163.51        13.84 o                         
  -7   1   1       1059.03       1043.86        43.58 o                         
  -6   1   1        168.09        213.51        18.21 o                         
  -5   1   1        225.67        248.82         8.23 o                         
  -4   1   1        694.21        725.55        21.07 o                         
  -3   1   1        144.15        185.80        13.75 o                         
  -2   1   1       2079.89       2165.53        15.57 o                         
  -1   1   1       6202.98       6638.13        47.04 o                         
   0   1   1       1245.86       1303.96        18.87 o                         
   1   1   1       2589.39       2458.21        31.47 o                         
   2   1   1       2549.58       2158.27        13.98 o                         
   3   1   1        173.05        138.40        16.09 o                         
   4   1   1        171.66        181.06         8.08 o                         
   5   1   1        230.09        228.99         8.11 o                         
   6   1   1         50.49         45.96         5.30 o                         
   7   1   1        261.28        233.34        16.45 o                         
   8   1   1          8.96          8.43         3.32 o                         
   9   1   1        122.99        107.17         6.05 o                         
  10   1   1        185.74        163.44         7.79 o                         
  11   1   1          1.99         -0.21         2.05 o                         
  12   1   1         12.45          9.98         2.55 o                         
  13   1   1         11.78         14.00         1.69 o                         
 -11   2   1         98.91         92.09         8.73 o                         
 -10   2   1         92.04         89.03         8.29 o                         
  -9   2   1         14.27         14.58         3.34 o                         
  -8   2   1        121.95        132.23        11.21 o                         
  -7   2   1        182.55        123.98        12.82 o                         
  -6   2   1        118.14        102.88         8.89 o                         
  -5   2   1         13.69         14.33         3.95 o                         
  -4   2   1        161.23        152.52         8.10 o                         
  -3   2   1          5.82          2.98         1.80 o                         
  -2   2   1         93.95         79.38         5.65 o                         
  -1   2   1       2909.71       2998.65        32.68 o                         
   0   2   1        639.54        698.05        24.54 o                         
   1   2   1        346.27        359.81        18.92 o                         
   2   2   1        177.40        191.31        15.09 o                         
   4   2   1        125.39        135.17        14.21 o                         
   5   2   1        121.34        109.65         9.19 o                         
   6   2   1         13.76          8.19         2.94 o                         
   7   2   1         12.21         13.90         2.85 o                         
   8   2   1         19.33         12.91         3.28 o                         
   9   2   1         11.26         10.33         4.15 o                         
 -11   3   1          7.00          9.13         3.63 o                         
 -10   3   1         53.55         55.05         6.23 o                         
  -9   3   1        143.72        159.73         9.88 o                         
  -8   3   1        217.73        251.11        11.67 o                         
  -7   3   1        151.85        132.33        11.40 o                         
  -6   3   1        261.03        246.22        15.59 o                         
  -5   3   1         71.41         64.51         7.84 o                         
  -4   3   1         65.12         73.89        10.77 o                         
  -2   3   1        245.19        329.87        19.34 o                         
  -1   3   1        367.40        431.30        23.64 o                         
   0   3   1       1246.92       1457.88        32.15 o                         
   1   3   1        160.18        195.47        11.64 o                         
   2   3   1        136.41        147.89        16.42 o                         
   3   3   1        389.15        444.20        29.36 o                         
   4   3   1        101.86        102.35        10.15 o                         
   5   3   1         22.18         22.94         5.76 o                         
   6   3   1          9.78          6.55         2.23 o                         
   7   3   1        130.29        134.03         8.59 o                         
   8   3   1        128.28        134.99         9.13 o                         
   9   3   1        227.33        200.78        11.86 o                         
 -10   4   1          2.65         -0.42         2.06 o                         
  -9   4   1         61.76         65.79         5.64 o                         
  -8   4   1        196.24        237.97        10.13 o                         
  -7   4   1          4.91          2.71         2.42 o                         
  -3   4   1         27.39         33.99         8.96 o                         
  -2   4   1         22.81         18.24         4.39 o                         
  -1   4   1         52.70         59.46         7.77 o                         
   0   4   1          9.42         10.88         4.23 o                         
   1   4   1         59.56         54.38         7.59 o                         
   2   4   1          1.31         -4.43         4.43 o                         
   6   4   1          4.70          7.94         2.74 o                         
   7   4   1         34.92         31.45         4.25 o                         
   8   4   1          2.57          1.41         2.37 o                         
  -7  -5   2         58.68         67.79         3.10 o                         
  -6  -5   2         11.88         16.99         1.49 o                         
  -5  -5   2         39.54         46.22         2.29 o                         
  -4  -5   2        126.72        190.41         8.43 o                         
  -3  -5   2         11.14         15.86         2.17 o                         
  -2  -5   2         30.51         41.28         2.43 o                         
  -1  -5   2          3.14          0.24         1.26 o                         
   0  -5   2         25.62         30.97         2.88 o                         
   1  -5   2         28.34         24.43         2.33 o                         
   2  -5   2          4.74          3.79         1.03 o                         
   3  -5   2         13.23         13.21         2.07 o                         
   4  -5   2          0.14         -0.13         1.49 o                         
   5  -5   2          1.43          1.08         1.40 o                         
 -10  -4   2         49.46         56.12         3.26 o                         
  -9  -4   2         16.48         17.48         2.07 o                         
  -8  -4   2         97.11        111.81         6.21 o                         
  -7  -4   2        254.49        293.65         6.85 o                         
  -6  -4   2         19.22         27.32         2.42 o                         
  -5  -4   2        116.19        146.73         4.86 o                         
  -4  -4   2         56.92         84.97         3.92 o                         
  -3  -4   2         44.04         47.24         2.43 o                         
  -2  -4   2         39.19         52.39         2.41 o                         
  -1  -4   2        107.51        149.48         3.55 o                         
   0  -4   2        104.49        118.60         3.27 o                         
   1  -4   2         12.88         12.81         1.34 o                         
   2  -4   2         18.44         16.99         1.52 o                         
   3  -4   2         18.83         17.87         1.45 o                         
   4  -4   2          5.97          6.12         1.23 o                         
   5  -4   2         53.34         57.89         3.03 o                         
   6  -4   2          7.16         10.16         1.78 o                         
   7  -4   2         66.94         63.34         2.90 o                         
   8  -4   2          0.83          1.09         1.15 o                         
 -12  -3   2         76.82         72.93         3.91 o                         
 -11  -3   2         84.53         81.67         3.66 o                         
 -10  -3   2         63.56         72.63         3.76 o                         
  -9  -3   2         43.09         48.61         2.63 o                         
  -8  -3   2        431.91        439.01        18.61 o                         
  -7  -3   2        214.70        236.48         5.45 o                         
  -6  -3   2        160.51        189.80         9.05 o                         
  -5  -3   2        144.43        159.45         6.34 o                         
  -4  -3   2        158.18        196.52        12.10 o                         
  -3  -3   2        156.07        170.87        12.46 o                         
  -2  -3   2        100.41        108.72        10.98 o                         
  -1  -3   2        360.85        392.31        24.58 o                         
   0  -3   2        185.65        191.35        12.73 o                         
   1  -3   2        119.85        124.13        14.63 o                         
   2  -3   2         35.41         34.37         5.93 o                         
   3  -3   2         14.34         12.71         4.01 o                         
   4  -3   2         57.46         56.18         2.82 o                         
   5  -3   2         22.23         17.95         1.96 o                         
   6  -3   2         41.88         34.08         3.42 o                         
   7  -3   2         38.33         39.01         2.85 o                         
   8  -3   2         37.96         42.50         2.84 o                         
   9  -3   2         53.78         53.70         3.13 o                         
  10  -3   2         19.23         19.10         1.83 o                         
  11  -3   2         18.00         17.37         1.48 o                         
 -14  -2   2         12.37         14.46         1.89 o                         
 -13  -2   2         90.33         89.61         5.82 o                         
 -12  -2   2         17.86         17.70         2.42 o                         
 -11  -2   2         95.30         95.89         3.52 o                         
 -10  -2   2         81.68         81.72         3.75 o                         
  -9  -2   2        198.48        202.52         5.22 o                         
  -8  -2   2         41.54         39.64         2.37 o                         
  -7  -2   2        384.05        401.64        37.81 o                         
  -6  -2   2        371.20        433.59        14.39 o                         
  -5  -2   2         13.34         15.77         3.40 o                         
  -4  -2   2        208.36        243.46        10.18 o                         
  -3  -2   2        161.96        165.07         8.07 o                         
  -2  -2   2        114.37        104.32         6.50 o                         
  -1  -2   2        503.17        493.02         9.54 o                         
   0  -2   2        617.06        593.34        11.65 o                         
   1  -2   2        686.76        603.59        12.82 o                         
   2  -2   2         96.06         91.67         6.65 o                         
   3  -2   2        386.42        359.13        14.00 o                         
   4  -2   2        239.72        214.06        15.27 o                         
   5  -2   2         10.33          6.06         4.03 o                         
   6  -2   2         58.10         58.28         9.75 o                         
   7  -2   2         93.17         72.51         4.71 o                         
   8  -2   2         23.39         23.66         2.31 o                         
   9  -2   2        265.24        244.10         6.22 o                         
  10  -2   2         14.14         13.55         1.84 o                         
  11  -2   2          6.88          6.24         1.77 o                         
  12  -2   2         31.77         26.65         3.36 o                         
 -14  -1   2         20.56         19.30         3.24 o                         
 -13  -1   2          7.09          3.72         2.75 o                         
 -12  -1   2        126.89        130.67         5.81 o                         
 -11  -1   2        201.90        215.83         8.71 o                         
 -10  -1   2         80.48         80.93         5.00 o                         
  -9  -1   2        224.63        187.08        45.66 o                         
  -8  -1   2        950.89        955.53        62.46 o                         
  -7  -1   2        729.63        758.83        20.85 o                         
  -6  -1   2        589.07        668.56        19.25 o                         
  -5  -1   2        222.53        245.25         9.41 o                         
  -4  -1   2        276.32        287.01        11.76 o                         
  -3  -1   2        194.35        187.33         6.07 o                         
  -2  -1   2        195.88        168.98         4.13 o                         
   0  -1   2        154.62        154.16         5.76 o                         
   1  -1   2        797.84        712.73        26.95 o                         
   2  -1   2        151.24        164.24         6.87 o                         
   3  -1   2       1440.96       1291.30        25.97 o                         
   4  -1   2         43.72         40.50         4.83 o                         
   5  -1   2        492.30        448.02        48.94 o                         
   6  -1   2        123.29        106.68        22.95 o                         
   7  -1   2        119.26        104.27        24.39 o                         
   8  -1   2        154.51        140.08        11.91 o                         
   9  -1   2         26.54         25.86         3.99 o                         
  10  -1   2         10.73          5.27         3.12 o                         
  11  -1   2         23.93         21.07         3.02 o                         
  12  -1   2         20.93         24.62         3.58 o                         
 -15   0   2          3.47          6.65         1.48 o                         
 -14   0   2         21.93         24.05         3.45 o                         
 -13   0   2         27.94         27.77         3.94 o                         
 -12   0   2         81.90         66.03         5.67 o                         
 -11   0   2          9.04          5.29         2.46 o                         
 -10   0   2          1.02          3.03         1.97 o                         
  -9   0   2          1.43          3.91         3.93 o                         
  -8   0   2        132.43        156.98        14.82 o                         
  -7   0   2        987.28       1012.76        26.87 o                         
  -6   0   2       6033.80       6828.79        59.51 o                         
  -5   0   2         75.35         80.62         6.01 o                         
  -4   0   2        789.90        912.05        14.27 o                         
  -2   0   2         25.07         37.71         2.62 o                         
  -1   0   2       2857.83       2625.81        30.69 o                         
   0   0   2        106.63        128.85         7.08 o                         
   1   0   2        208.63        177.55         6.40 o                         
   2   0   2         23.78         12.79         2.71 o                         
   3   0   2       4542.57       4199.07        57.88 o                         
   4   0   2          7.57          8.08         3.09 o                         
   5   0   2          6.46          4.68         3.10 o                         
   6   0   2        416.76        288.79        57.70 o                         
   7   0   2         24.04         22.74         7.16 o                         
   8   0   2         18.07         13.39         2.59 o                         
   9   0   2       1068.64        997.49        20.23 o                         
  10   0   2          2.46          2.74         2.59 o                         
  11   0   2          0.81          2.44         1.97 o                         
  12   0   2         33.23         33.85         6.05 o                         
  13   0   2         41.72         64.51         4.51 o                         
 -14   1   2         20.82         21.75         2.99 o                         
 -13   1   2          7.27          4.63         2.36 o                         
 -12   1   2        126.68        116.67         6.87 o                         
 -11   1   2        201.32        174.48        10.98 o                         
 -10   1   2         80.16         77.37         7.00 o                         
  -8   1   2        951.21        971.52        44.86 o                         
  -7   1   2        727.20        846.47        23.21 o                         
  -6   1   2        588.96        609.79        16.71 o                         
  -5   1   2        222.36        237.31         7.15 o                         
  -4   1   2        277.33        295.00         9.87 o                         
  -3   1   2        196.02        186.87         4.88 o                         
  -2   1   2        196.79        189.47         4.16 o                         
  -1   1   2       1961.43       1814.66        14.97 o                         
   0   1   2        156.80        131.98         4.99 o                         
   1   1   2        801.65        655.25         8.65 o                         
   2   1   2        152.41        169.08         4.66 o                         
   3   1   2       1436.40       1347.08        21.32 o                         
   4   1   2         44.31         44.00         4.32 o                         
   5   1   2        493.51        470.44        15.11 o                         
   6   1   2        125.09        101.15         7.94 o                         
   7   1   2        120.01         87.80        11.75 o                         
   8   1   2        153.63        140.60         6.71 o                         
   9   1   2         26.88         24.64         3.51 o                         
  10   1   2         10.51          6.71         2.39 o                         
  11   1   2         24.10         21.90         2.54 o                         
  12   1   2         20.82         20.55         3.02 o                         
 -12   2   2         18.11         16.67         2.31 o                         
 -11   2   2         95.71         99.90         8.51 o                         
 -10   2   2         80.09         82.72         7.40 o                         
  -9   2   2        197.75        193.90        10.93 o                         
  -8   2   2         42.06         41.75        10.95 o                         
  -7   2   2        384.01        386.15        16.05 o                         
  -6   2   2        370.72        386.85        15.84 o                         
  -5   2   2         12.92         14.57         3.85 o                         
  -4   2   2        208.95        213.26        10.16 o                         
  -3   2   2        162.92        154.09         5.40 o                         
  -2   2   2        116.76         90.06         4.82 o                         
  -1   2   2        503.36        493.44        35.77 o                         
   0   2   2        618.20        631.38        24.79 o                         
   1   2   2        687.37        637.36        26.02 o                         
   2   2   2         95.23         94.90         6.40 o                         
   3   2   2        388.80        352.50        14.68 o                         
   4   2   2        238.52        223.63        12.47 o                         
   5   2   2         10.82          8.80         3.68 o                         
   6   2   2         58.13         53.19         7.36 o                         
   7   2   2         92.27         71.76         5.29 o                         
   8   2   2         23.07         18.50         4.02 o                         
 -12   3   2         76.89         70.51         6.49 o                         
 -11   3   2         85.24         80.62         7.27 o                         
 -10   3   2         63.87         78.46         6.91 o                         
  -9   3   2         43.44         51.21         5.80 o                         
  -7   3   2        213.62        209.94        13.82 o                         
  -6   3   2        162.34        156.60        14.89 o                         
  -5   3   2        146.48        155.31        15.01 o                         
  -4   3   2        159.08        199.13        16.45 o                         
  -3   3   2        154.99        167.42        10.27 o                         
  -2   3   2        100.06         93.90         8.01 o                         
  -1   3   2        363.70        375.80        12.45 o                         
   0   3   2        185.88        171.10         8.61 o                         
   1   3   2        120.04         97.21         6.84 o                         
   2   3   2         35.52         27.61         4.17 o                         
   3   3   2         14.08         10.78         4.50 o                         
   4   3   2         58.72         57.34         8.20 o                         
   5   3   2         22.22         20.66         3.10 o                         
   6   3   2         42.35         33.42         3.88 o                         
   7   3   2         38.49         30.87         4.88 o                         
   8   3   2         37.67         28.07         5.16 o                         
 -10   4   2         49.62         58.54         5.12 o                         
  -9   4   2         16.36         17.22         3.34 o                         
  -8   4   2         97.50        122.64         7.55 o                         
  -3   4   2         43.70         41.83        10.31 o                         
  -2   4   2         37.74         44.14         9.54 o                         
  -1   4   2        108.47        118.59        13.95 o                         
   0   4   2        103.77        121.18        10.69 o                         
   1   4   2         12.95         13.26         8.16 o                         
  -7  -5   3          3.31          3.36         0.96 o                         
  -6  -5   3         31.85         40.91         2.25 o                         
  -5  -5   3         22.70         28.10         2.45 o                         
  -4  -5   3          0.73          1.72         1.51 o                         
  -3  -5   3          3.34          3.64         1.35 o                         
  -2  -5   3          3.17          6.26         1.47 o                         
  -1  -5   3         35.80         46.62         3.08 o                         
   0  -5   3         11.77         11.53         1.65 o                         
   1  -5   3          6.49          6.18         1.66 o                         
   2  -5   3         68.46         57.29         3.00 o                         
   3  -5   3          7.38          6.56         1.52 o                         
   4  -5   3         43.52         47.39        10.70 o                         
 -11  -4   3        206.00        228.05         5.43 o                         
 -10  -4   3         87.00         89.25         3.99 o                         
  -9  -4   3         17.70         20.07         2.62 o                         
  -8  -4   3         34.74         33.47         3.21 o                         
  -7  -4   3        129.12        183.78         4.38 o                         
  -6  -4   3        211.19        261.71         6.24 o                         
  -5  -4   3         39.90         56.06         3.34 o                         
  -4  -4   3         15.76         17.58         2.71 o                         
  -3  -4   3        145.97        189.41         5.10 o                         
  -2  -4   3         64.39         77.00         3.00 o                         
  -1  -4   3        196.12        215.07         5.24 o                         
   0  -4   3         35.37         34.14         2.34 o                         
   1  -4   3         56.95         60.44         2.82 o                         
   2  -4   3          9.01          7.40         1.13 o                         
   3  -4   3        199.07        189.43         7.53 o                         
   4  -4   3          9.60          8.11         1.72 o                         
   5  -4   3         29.68         29.08         2.35 o                         
   6  -4   3         79.99         82.28         3.32 o                         
   7  -4   3          6.51          6.31         1.38 o                         
   8  -4   3          7.35          7.45         1.40 o                         
 -13  -3   3          1.19          1.52         2.53 o                         
 -12  -3   3         45.58         45.89         2.63 o                         
 -11  -3   3         98.04        113.36         4.36 o                         
 -10  -3   3        123.95        141.89         8.67 o                         
  -9  -3   3         40.76         44.36         2.58 o                         
  -8  -3   3        111.32        131.08         4.09 o                         
  -7  -3   3        482.27        551.43         7.80 o                         
  -6  -3   3         18.09         18.78         1.60 o                         
  -5  -3   3         85.69         91.84         4.98 o                         
  -4  -3   3        118.48        116.20        11.32 o                         
  -3  -3   3         85.69         81.42         9.50 o                         
  -2  -3   3        353.51        383.94        39.20 o                         
  -1  -3   3         71.60         65.17         8.60 o                         
   0  -3   3        142.67        136.24        12.94 o                         
   1  -3   3        103.43         97.71        13.87 o                         
   2  -3   3        313.79        303.59        17.23 o                         
   3  -3   3        431.56        428.73         6.09 o                         
   4  -3   3         59.79         47.38         2.35 o                         
   5  -3   3         65.86         58.47         3.19 o                         
   6  -3   3         57.05         53.71         3.17 o                         
   7  -3   3        119.11        124.84         8.25 o                         
   8  -3   3        193.60        207.84         5.30 o                         
   9  -3   3         14.95         14.73         2.38 o                         
  10  -3   3         46.03         42.70         2.75 o                         
 -14  -2   3         17.28         22.83         3.56 o                         
 -13  -2   3         42.79         47.52         4.61 o                         
 -12  -2   3         80.56         75.38         3.01 o                         
 -11  -2   3        104.34        116.43         4.34 o                         
 -10  -2   3          0.81          0.79         1.24 o                         
  -9  -2   3         10.04         10.06         1.54 o                         
  -8  -2   3        104.59        114.40        24.22 o                         
  -7  -2   3        459.56        526.02        34.03 o                         
  -6  -2   3         82.48         85.63         6.83 o                         
  -5  -2   3        274.70        295.14        11.95 o                         
  -4  -2   3         50.88         55.18         6.66 o                         
  -3  -2   3         95.63         90.93         6.20 o                         
  -2  -2   3        446.05        429.64        12.50 o                         
  -1  -2   3         18.66         15.56         3.01 o                         
   0  -2   3        388.06        381.45        20.46 o                         
   1  -2   3        270.45        240.54        15.52 o                         
   2  -2   3        119.30        105.09         9.05 o                         
   3  -2   3         15.84         14.90         3.57 o                         
   4  -2   3         31.08         27.82         6.57 o                         
   5  -2   3          3.83          1.54         3.84 o                         
   6  -2   3         14.94         14.36         2.19 o                         
   7  -2   3        260.39        236.01         7.59 o                         
   8  -2   3        101.25         94.73         3.92 o                         
   9  -2   3         61.63         48.66         2.90 o                         
  10  -2   3         17.41         15.86         2.23 o                         
 -15  -1   3          3.90          3.20         1.81 o                         
 -14  -1   3          8.05         10.19         2.87 o                         
 -13  -1   3          8.96          5.82         1.93 o                         
 -12  -1   3        140.14        135.51         7.47 o                         
 -11  -1   3        104.69         97.06         5.09 o                         
 -10  -1   3         52.43         57.16         2.97 o                         
  -9  -1   3        111.62        116.54        16.45 o                         
  -8  -1   3        196.17        187.16        14.18 o                         
  -7  -1   3       1223.11       1292.35        44.44 o                         
  -6  -1   3         45.54         61.10         5.20 o                         
  -5  -1   3          9.50         13.89         3.14 o                         
  -4  -1   3       1073.78       1190.68        43.32 o                         
  -3  -1   3        308.17        290.99        13.53 o                         
  -2  -1   3       3141.29       2994.09        43.26 o                         
  -1  -1   3        476.78        427.69        10.99 o                         
   0  -1   3       2087.88       1871.99        37.40 o                         
   1  -1   3          8.57         10.16         2.32 o                         
   2  -1   3         47.53         37.15         5.32 o                         
   3  -1   3       1715.39       1572.91        31.75 o                         
   4  -1   3         24.83         21.92         5.29 o                         
   5  -1   3         48.92         34.85         6.28 o                         
   6  -1   3         40.97         31.67         6.60 o                         
   7  -1   3        250.55        222.10        12.35 o                         
   8  -1   3        895.00        806.89        42.33 o                         
   9  -1   3         65.97         52.18         4.01 o                         
  10  -1   3         89.42         77.07         5.48 o                         
  11  -1   3         43.64         45.49         4.80 o                         
  12  -1   3          7.05          9.95         2.50 o                         
 -15   0   3         17.04         18.64         2.85 o                         
 -14   0   3         15.50         15.29         3.14 o                         
 -13   0   3         53.30         46.27         4.77 o                         
 -12   0   3          4.49          1.39         2.30 o                         
 -11   0   3          8.34          6.51         2.63 o                         
 -10   0   3        748.26        784.03        15.64 o                         
  -9   0   3        100.22        106.17         9.78 o                         
  -8   0   3        155.84        176.01        14.01 o                         
  -7   0   3          2.22          1.64         2.70 o                         
  -6   0   3        188.55        239.30        23.06 o                         
  -5   0   3         21.05         26.15         3.91 o                         
  -4   0   3        710.52        746.10        16.59 o                         
  -3   0   3        401.63        341.86        14.38 o                         
  -2   0   3         66.61         52.84         6.08 o                         
  -1   0   3       5355.07       4659.26        49.98 o                         
   0   0   3       3130.40       3113.00        22.86 o                         
   1   0   3       3873.93       3684.17        70.48 o                         
   2   0   3       2439.90       2088.88        29.39 o                         
   3   0   3          0.39          1.48         3.98 o                         
   4   0   3         80.71         55.87         6.09 o                         
   5   0   3         54.50         39.37         8.93 o                         
   6   0   3        107.01        100.01        14.17 o                         
   7   0   3        488.12        506.46        34.22 o                         
   8   0   3        368.90        334.75        11.68 o                         
   9   0   3          1.05          0.90         2.40 o                         
  10   0   3         23.26         22.47         2.87 o                         
  11   0   3         12.53          8.08         2.99 o                         
  12   0   3          6.92          3.23         2.42 o                         
 -15   1   3          3.94          2.05         1.60 o                         
 -14   1   3          8.13          8.70         2.42 o                         
 -13   1   3          8.92          6.99         2.72 o                         
 -12   1   3        140.05        109.13         8.95 o                         
 -11   1   3        105.37         91.12         7.65 o                         
 -10   1   3         52.65         63.46         5.90 o                         
  -9   1   3        111.54        111.06        16.38 o                         
  -8   1   3        195.48        219.40        13.92 o                         
  -7   1   3       1222.37       1432.24        29.47 o                         
  -6   1   3         44.23         55.96         4.21 o                         
  -5   1   3          9.86         11.53         3.13 o                         
  -4   1   3       1068.41       1117.80        20.38 o                         
  -3   1   3        307.58        267.04        11.74 o                         
  -2   1   3       3133.38       3123.14        29.86 o                         
  -1   1   3        478.98        411.98        17.79 o                         
   0   1   3       2080.32       1859.69        24.49 o                         
   1   1   3          8.24          9.84         1.63 o                         
   2   1   3         47.94         49.99         2.85 o                         
   3   1   3       1713.41       1754.61        27.22 o                         
   4   1   3         25.10         20.42         3.24 o                         
   5   1   3         50.21         39.77         5.43 o                         
   6   1   3         40.27         28.58         7.48 o                         
   7   1   3        249.18        180.13        18.03 o                         
   9   1   3         65.21         51.20         3.50 o                         
  10   1   3         89.78         74.81         6.58 o                         
  11   1   3         43.09         47.93         4.77 o                         
  12   1   3          7.06         10.29         2.47 o                         
 -13   2   3         42.71         41.35         3.40 o                         
 -12   2   3         80.75         77.35         7.49 o                         
 -11   2   3        103.93        141.55         9.23 o                         
 -10   2   3          0.78          0.18         2.94 o                         
  -9   2   3         10.52          4.58         5.67 o                         
  -8   2   3        105.81        105.93         8.99 o                         
  -7   2   3        461.98        485.84        17.80 o                         
  -6   2   3         83.38         89.51         7.58 o                         
  -5   2   3        272.37        291.40        12.92 o                         
  -4   2   3         49.95         46.09         4.26 o                         
  -3   2   3         95.06         89.23         4.47 o                         
  -2   2   3        445.74        425.62        10.43 o                         
  -1   2   3         18.19         25.64         2.88 o                         
   0   2   3        387.15        391.39        10.47 o                         
   1   2   3        271.96        258.18         8.64 o                         
   2   2   3        119.66        117.94         5.84 o                         
   3   2   3         15.04         20.59         4.60 o                         
   4   2   3         31.20         35.01         5.82 o                         
   5   2   3          3.97          5.41         3.52 o                         
   6   2   3         15.14         12.07         2.90 o                         
   7   2   3        258.60        180.27        16.24 o                         
 -12   3   3         45.85         48.43         5.48 o                         
 -11   3   3         98.17        125.01         8.54 o                         
 -10   3   3        124.35        154.14         9.18 o                         
  -7   3   3        482.54        473.01        24.71 o                         
  -6   3   3         17.53          7.89         4.37 o                         
  -5   3   3         85.58         80.77        10.62 o                         
  -4   3   3        118.80        124.00         8.93 o                         
  -3   3   3         86.24         84.76         7.66 o                         
  -2   3   3        352.46        338.61        22.36 o                         
  -1   3   3         71.90         61.19         5.32 o                         
   0   3   3        143.91        150.33         8.43 o                         
   1   3   3        102.01         89.78         6.72 o                         
   2   3   3        314.05        292.77        16.27 o                         
   3   3   3        432.51        429.16        20.38 o                         
   4   3   3         60.45         47.76         7.96 o                         
   5   3   3         66.38         50.56         8.54 o                         
   6   3   3         56.83         42.23         5.22 o                         
   7   3   3        119.32         87.92         7.81 o                         
 -11   4   3        204.80        271.63         9.35 o                         
 -10   4   3         87.20        113.31         6.81 o                         
  -9   4   3         17.82         17.84         3.59 o                         
  -2   4   3         65.17         93.35        13.08 o                         
  -1   4   3        194.75        225.64        20.92 o                         
   0   4   3         34.93         30.42         9.92 o                         
  -7   5   3          3.32          4.01         1.69 o                         
  -7  -5   4          2.03          1.74         0.87 o                         
  -6  -5   4         45.74         50.05         2.87 o                         
  -5  -5   4         22.89         28.37         1.89 o                         
  -4  -5   4         22.14         25.00         1.90 o                         
  -3  -5   4          6.57          6.20         1.42 o                         
  -2  -5   4         31.01         34.36         2.77 o                         
  -1  -5   4         37.60         39.83         2.95 o                         
   0  -5   4         16.65         13.77         2.02 o                         
   1  -5   4         33.83         23.00         2.23 o                         
   2  -5   4         19.39         16.82         2.05 o                         
   3  -5   4          7.72          6.05         1.32 o                         
 -11  -4   4         28.02         24.27         1.98 o                         
 -10  -4   4         27.87         27.67         3.24 o                         
  -9  -4   4          5.09         15.17         5.00 o                         
  -8  -4   4         40.31         59.55         3.11 o                         
  -7  -4   4        104.49        129.20         4.10 o                         
  -6  -4   4         14.15         18.05         2.29 o                         
  -5  -4   4          1.03          1.10         1.71 o                         
  -4  -4   4         26.97         24.88         2.60 o                         
  -3  -4   4        103.92        126.32         5.00 o                         
  -2  -4   4         96.74        109.63         5.00 o                         
  -1  -4   4         89.96        100.38         4.00 o                         
   0  -4   4          2.52          3.10         1.42 o                         
   1  -4   4         53.40         57.34         2.59 o                         
   2  -4   4        141.65        119.25         5.06 o                         
   3  -4   4        173.51        153.25         6.52 o                         
   4  -4   4         48.29         41.22         2.66 o                         
   5  -4   4         45.85         43.04         2.54 o                         
   6  -4   4         49.23         44.70         2.71 o                         
   7  -4   4         55.01         48.38         2.47 o                         
 -13  -3   4         11.23         10.60         1.75 o                         
 -12  -3   4         31.92         36.83         2.46 o                         
 -11  -3   4         31.57         31.39         2.88 o                         
 -10  -3   4         76.57         93.02         3.44 o                         
  -9  -3   4         47.18         54.72         2.79 o                         
  -8  -3   4         85.54         95.30         3.56 o                         
  -7  -3   4         23.79         31.71         2.10 o                         
  -6  -3   4         54.62         57.38         2.51 o                         
  -5  -3   4        126.43        121.36         6.49 o                         
  -4  -3   4         46.92         41.63         7.62 o                         
  -3  -3   4         75.06         78.99        10.02 o                         
  -2  -3   4         12.56         14.09         4.78 o                         
  -1  -3   4        308.82        275.37        40.53 o                         
   0  -3   4         91.96         84.90        14.32 o                         
   1  -3   4        121.72        119.67         9.86 o                         
   2  -3   4        300.37        318.88         5.75 o                         
   3  -3   4        133.77        115.22         4.03 o                         
   4  -3   4         39.05         34.37         2.95 o                         
   5  -3   4          3.48          2.55         1.61 o                         
   6  -3   4         73.02         69.95         4.10 o                         
   7  -3   4         32.47         28.03         2.35 o                         
   8  -3   4         13.06         14.44         1.77 o                         
   9  -3   4          0.90          3.91         1.48 o                         
 -14  -2   4         12.81         12.77         2.20 o                         
 -13  -2   4         32.27         39.38         4.91 o                         
 -12  -2   4        140.48        150.67         8.93 o                         
 -11  -2   4        138.92        145.41         8.93 o                         
 -10  -2   4         19.43         19.32         2.54 o                         
  -9  -2   4         11.10          8.73         1.42 o                         
  -8  -2   4         39.35         51.01         9.42 o                         
  -7  -2   4         22.80         21.90         4.04 o                         
  -6  -2   4        143.47        159.29        12.38 o                         
  -5  -2   4        227.85        258.14        14.87 o                         
  -4  -2   4        504.73        556.72        15.83 o                         
  -3  -2   4        139.55        131.88         8.19 o                         
  -2  -2   4        216.96        198.68        15.84 o                         
  -1  -2   4         14.75         13.82         4.41 o                         
   0  -2   4        632.63        638.44        19.72 o                         
   1  -2   4        193.54        179.34        11.74 o                         
   2  -2   4        158.22        119.70        10.14 o                         
   3  -2   4         92.70        103.14        15.61 o                         
   4  -2   4         33.02         23.99         6.69 o                         
   5  -2   4          7.12          8.27         1.94 o                         
   6  -2   4        166.86        141.53         6.96 o                         
   7  -2   4        122.28        107.47         4.18 o                         
   8  -2   4        163.18        147.61         5.69 o                         
   9  -2   4         18.07         20.85         2.44 o                         
  10  -2   4         26.42         23.58         2.19 o                         
  11  -2   4          4.51          2.74         1.28 o                         
 -15  -1   4         17.66         19.62         2.86 o                         
 -14  -1   4         32.05         36.73         4.13 o                         
 -13  -1   4          3.00          6.78         1.93 o                         
 -12  -1   4         51.73         59.99         3.27 o                         
 -11  -1   4         20.02         20.14         2.05 o                         
 -10  -1   4          8.92         10.40         1.91 o                         
  -9  -1   4         28.09         27.83         5.54 o                         
  -8  -1   4         67.20         65.90         8.36 o                         
  -7  -1   4        100.06        120.03        12.62 o                         
  -6  -1   4        531.21        615.28        17.97 o                         
  -5  -1   4       1139.59       1214.29        35.27 o                         
  -4  -1   4        191.65        213.09         9.13 o                         
  -3  -1   4        321.96        311.24        16.07 o                         
  -2  -1   4        770.37        739.09        17.32 o                         
  -1  -1   4        538.60        546.43        21.75 o                         
   0  -1   4          5.79          2.92         4.34 o                         
   1  -1   4        751.65        773.06        39.27 o                         
   2  -1   4        120.17        121.35        10.91 o                         
   3  -1   4        574.04        545.63        54.79 o                         
   4  -1   4        223.48        219.11        22.44 o                         
   5  -1   4         10.18          5.14         5.86 o                         
   6  -1   4        199.62        173.60         5.52 o                         
   7  -1   4        243.34        221.13         9.60 o                         
   8  -1   4        141.87        131.27         7.98 o                         
   9  -1   4         60.76         59.44         5.70 o                         
  10  -1   4          7.88         10.14         3.35 o                         
  11  -1   4         16.38         15.42         2.96 o                         
 -15   0   4          0.25          3.29         2.26 o                         
 -14   0   4          2.67          0.87         2.43 o                         
 -13   0   4         11.83         10.56         3.21 o                         
 -12   0   4         18.65         11.42         2.91 o                         
 -11   0   4          4.97          0.77         1.56 o                         
 -10   0   4         11.31          7.76         2.27 o                         
  -9   0   4         47.04         60.93         7.58 o                         
  -8   0   4        391.12        441.58        18.24 o                         
  -7   0   4        259.05        304.79        14.36 o                         
  -6   0   4        225.70        237.87        11.91 o                         
  -5   0   4          4.08          1.55         2.45 o                         
  -4   0   4        953.07        911.41        27.01 o                         
  -3   0   4          5.46          3.02         2.28 o                         
  -2   0   4       2779.59       2570.19        52.28 o                         
  -1   0   4         24.52         39.42         6.87 o                         
   0   0   4         66.24         44.13         9.93 o                         
   1   0   4         40.55         34.09         6.99 o                         
   2   0   4         69.33         64.12         4.08 o                         
   3   0   4       1775.01       1799.05        46.40 o                         
   4   0   4          0.04          1.31         3.71 o                         
   5   0   4         49.94         39.08         9.32 o                         
   6   0   4         33.39         25.97         8.81 o                         
   7   0   4        923.10        743.60        12.69 o                         
   8   0   4        602.45        523.65        11.01 o                         
   9   0   4        187.77        160.52         9.62 o                         
  10   0   4         15.97         17.66         3.85 o                         
  11   0   4          0.52         -1.68         2.59 o                         
  12   0   4          2.74          6.69         2.18 o                         
 -15   1   4         17.51         17.84         2.49 o                         
 -14   1   4         32.61         40.37         4.02 o                         
 -12   1   4         51.95         57.70         6.30 o                         
 -11   1   4         20.07         21.35         2.82 o                         
 -10   1   4          9.41         10.78         2.03 o                         
  -9   1   4         28.54         22.68         8.16 o                         
  -8   1   4         66.19         65.06         5.64 o                         
  -7   1   4        100.03        125.11         8.80 o                         
  -6   1   4        533.54        665.48        42.35 o                         
  -5   1   4       1139.75       1260.91        19.73 o                         
  -4   1   4        190.64        213.91         9.02 o                         
  -3   1   4        321.01        323.58         9.51 o                         
  -2   1   4        772.94        738.72        28.65 o                         
  -1   1   4        542.61        537.11        27.67 o                         
   0   1   4          6.04          5.56         1.72 o                         
   1   1   4        750.85        669.45        11.15 o                         
   2   1   4        119.23        122.86         7.02 o                         
   3   1   4        576.39        518.92        17.24 o                         
   4   1   4        222.38        187.07        15.75 o                         
   5   1   4         10.59          3.89         4.41 o                         
   6   1   4        197.43        137.32        15.94 o                         
   7   1   4        244.11        205.93        23.24 o                         
   8   1   4        141.88        145.33         8.41 o                         
   9   1   4         60.27         59.53         5.72 o                         
  10   1   4          8.09          7.53         2.94 o                         
  11   1   4         16.40         18.91         3.07 o                         
 -14   2   4         12.85          6.49         1.71 o                         
 -13   2   4         32.79         38.52         5.46 o                         
 -12   2   4        140.51        176.15        10.37 o                         
 -11   2   4        137.79        156.18         9.43 o                         
 -10   2   4         19.19         11.28         5.71 o                         
  -9   2   4         10.82          7.95         4.34 o                         
  -8   2   4         39.52         41.37         6.08 o                         
  -7   2   4         22.12         23.45         4.69 o                         
  -6   2   4        143.21        136.70         9.33 o                         
  -5   2   4        228.66        247.67        12.23 o                         
  -4   2   4        502.50        492.98        13.05 o                         
  -3   2   4        139.40        132.52         8.25 o                         
  -2   2   4        217.82        207.85         9.06 o                         
  -1   2   4         14.65         14.31         2.55 o                         
   0   2   4        630.91        624.77        13.50 o                         
   1   2   4        193.01        188.83         9.18 o                         
   2   2   4        158.52        172.58        10.93 o                         
   3   2   4         93.85        103.98         9.16 o                         
   4   2   4         32.89         19.31         4.90 o                         
   5   2   4          7.27          4.80         2.46 o                         
   6   2   4        168.29        100.29        15.55 o                         
 -13   3   4         11.27         12.87         3.13 o                         
 -12   3   4         31.51         38.57         4.87 o                         
 -11   3   4         31.67         33.35         4.94 o                         
  -7   3   4         24.06         24.32         4.96 o                         
  -6   3   4         55.46         47.81         6.61 o                         
  -5   3   4        127.22        103.84        12.33 o                         
  -4   3   4         47.24         45.62         5.89 o                         
  -3   3   4         74.08         70.17         7.06 o                         
  -2   3   4         12.97          9.23         4.16 o                         
  -1   3   4        309.24        294.77        15.51 o                         
   0   3   4         92.28         86.90         6.62 o                         
   1   3   4        121.36        115.67        10.68 o                         
   2   3   4        301.47        315.30        17.72 o                         
   3   3   4        134.65        111.96        11.63 o                         
   4   3   4         39.31         30.87         7.49 o                         
 -11   4   4         27.97         40.17         3.97 o                         
 -10   4   4         28.03         35.73         4.14 o                         
  -7   5   4          1.98         -1.84         1.84 o                         
  -7  -5   5         16.90         17.12         1.59 o                         
  -6  -5   5         27.91         31.98         1.77 o                         
  -5  -5   5         51.54         55.25         2.94 o                         
  -4  -5   5          8.23          9.41         1.41 o                         
  -3  -5   5          8.11          9.27         1.81 o                         
  -2  -5   5        105.53        110.10         4.64 o                         
  -1  -5   5         43.54         43.01         3.03 o                         
   0  -5   5         66.72         49.15         4.66 o                         
   1  -5   5         28.72         18.24         1.92 o                         
   2  -5   5          3.70          1.03         0.89 o                         
 -11  -4   5          0.40          1.75         1.06 o                         
 -10  -4   5         17.35         15.40         3.26 o                         
  -9  -4   5         50.65         62.89         3.01 o                         
  -8  -4   5         53.83         57.96         2.73 o                         
  -7  -4   5         51.63         56.55         3.49 o                         
  -6  -4   5         63.45         67.96         3.58 o                         
  -5  -4   5        266.03        315.85        10.30 o                         
  -4  -4   5         72.75         68.83         3.52 o                         
  -3  -4   5        156.20        175.56         5.85 o                         
  -2  -4   5         59.80         61.48         2.85 o                         
  -1  -4   5        286.62        320.82         7.60 o                         
   0  -4   5        176.59        178.16         4.37 o                         
   1  -4   5        103.63         98.89         3.40 o                         
   2  -4   5         30.67         24.98         2.23 o                         
   3  -4   5        166.45        169.04         6.80 o                         
   4  -4   5          6.63          2.82         2.12 o                         
   5  -4   5         26.30         21.90         2.81 o                         
   6  -4   5         23.35         17.88         2.90 o                         
 -13  -3   5         20.30         22.36         1.76 o                         
 -12  -3   5          0.18          1.09         1.19 o                         
 -11  -3   5         18.64         18.65         2.46 o                         
 -10  -3   5          3.41          5.07         1.32 o                         
  -9  -3   5          4.32          2.87         1.52 o                         
  -8  -3   5        144.40        169.88         4.51 o                         
  -7  -3   5         75.92         77.25         4.47 o                         
  -6  -3   5        161.77        177.24         4.64 o                         
  -5  -3   5         68.15         63.58         3.67 o                         
  -4  -3   5        231.10        226.50         7.26 o                         
  -3  -3   5         26.06         20.87         6.27 o                         
  -2  -3   5        151.59        118.16        22.33 o                         
  -1  -3   5        171.08        145.44        18.73 o                         
   0  -3   5         57.46         58.13         3.70 o                         
   1  -3   5        283.70        266.26         6.71 o                         
   2  -3   5        132.63        123.29         4.49 o                         
   3  -3   5         24.75         20.01         2.04 o                         
   4  -3   5        124.18        116.57         4.02 o                         
   5  -3   5          1.36          1.36         1.53 o                         
   6  -3   5          2.76          2.61         1.50 o                         
   7  -3   5         92.62         82.53         3.65 o                         
   8  -3   5         32.53         37.62         3.26 o                         
   9  -3   5         17.28         17.36         1.96 o                         
 -14  -2   5          5.29          5.95         1.51 o                         
 -13  -2   5         31.25         30.42         3.51 o                         
 -12  -2   5         22.71         24.80         2.12 o                         
 -11  -2   5        112.32        125.84         9.66 o                         
 -10  -2   5         36.23         43.90         2.18 o                         
  -9  -2   5        110.58        114.45         3.76 o                         
  -8  -2   5          1.47          2.03         3.49 o                         
  -7  -2   5         27.87         30.93         6.54 o                         
  -6  -2   5         70.67         80.81         9.28 o                         
  -5  -2   5         82.17         91.97         7.37 o                         
  -4  -2   5        308.30        311.24        10.44 o                         
  -3  -2   5        186.59        215.26        10.23 o                         
  -2  -2   5        204.78        196.11        39.40 o                         
  -1  -2   5          6.15          5.08         3.63 o                         
   0  -2   5        118.01        132.90        14.76 o                         
   1  -2   5        498.36        558.17        29.69 o                         
   2  -2   5        308.19        280.24        26.74 o                         
   3  -2   5        140.90        112.04        12.43 o                         
   4  -2   5          5.82          5.06         1.75 o                         
   5  -2   5          4.09          3.04         1.84 o                         
   6  -2   5        137.84        128.04         4.59 o                         
   7  -2   5          6.72          5.26         2.01 o                         
   8  -2   5         21.68         20.28         2.51 o                         
   9  -2   5         16.24         14.93         2.02 o                         
  10  -2   5         18.31         15.76         1.93 o                         
 -15  -1   5          2.97          4.37         2.14 o                         
 -14  -1   5        112.00        138.88        11.81 o                         
 -13  -1   5         32.78         32.94         2.36 o                         
 -12  -1   5         18.88         23.20         2.18 o                         
 -11  -1   5        138.21        148.57         7.73 o                         
 -10  -1   5         89.16         83.06         5.00 o                         
  -9  -1   5         21.35         17.42         6.96 o                         
  -8  -1   5        373.59        412.14        24.74 o                         
  -7  -1   5        311.66        366.48        15.59 o                         
  -6  -1   5        131.92        137.82        10.37 o                         
  -5  -1   5         85.48         85.88         7.06 o                         
  -4  -1   5        363.31        395.03        32.54 o                         
  -3  -1   5        121.24        113.62         6.67 o                         
  -2  -1   5        781.99        757.02        28.23 o                         
  -1  -1   5         19.79         20.66         5.91 o                         
   0  -1   5         31.49         41.80         9.23 o                         
   1  -1   5        117.72        143.98         8.56 o                         
   2  -1   5        890.71        887.96        22.50 o                         
   3  -1   5          6.01          4.10         3.88 o                         
   4  -1   5         20.25         11.95         5.03 o                         
   5  -1   5        167.38        142.13         6.70 o                         
   6  -1   5          1.25          0.95         1.82 o                         
   7  -1   5        118.63        107.04         7.35 o                         
   8  -1   5         30.60         26.62         4.31 o                         
   9  -1   5         15.98         13.36         3.43 o                         
  10  -1   5          1.48          3.33         2.50 o                         
  11  -1   5         18.72         24.20         2.97 o                         
 -15   0   5         24.76         24.88         3.21 o                         
 -14   0   5          0.34          0.93         2.53 o                         
 -13   0   5        121.50        128.56         7.64 o                         
 -12   0   5        193.39        210.91         7.35 o                         
 -11   0   5        376.79        424.68        20.12 o                         
 -10   0   5         89.25        104.53         5.76 o                         
  -9   0   5          0.05          1.62         3.16 o                         
  -8   0   5        176.01        222.36        13.44 o                         
  -7   0   5        536.78        546.64        20.00 o                         
  -6   0   5          4.52          5.29         3.22 o                         
  -5   0   5        366.05        399.90        17.43 o                         
  -4   0   5         64.97         64.84         9.05 o                         
  -3   0   5        208.82        239.65        11.30 o                         
  -1   0   5       2877.95       3296.31        55.85 o                         
   0   0   5        937.05       1012.20        32.40 o                         
   1   0   5        407.89        559.87        26.96 o                         
   2   0   5       1189.65       1345.06        30.24 o                         
   3   0   5         24.50         23.89         7.62 o                         
   4   0   5        114.69         63.41        12.42 o                         
   5   0   5        139.53         94.04        15.46 o                         
   6   0   5          4.62          3.04         1.64 o                         
   7   0   5          0.00         -0.96         1.80 o                         
   8   0   5          1.60          2.36         3.07 o                         
   9   0   5         43.54         44.55         5.21 o                         
  10   0   5         13.35         18.11         3.68 o                         
  11   0   5         88.65        130.47         6.34 o                         
 -15   1   5          3.05          4.25         2.01 o                         
 -12   1   5         18.54         21.10         4.05 o                         
 -11   1   5        137.35        148.60         6.04 o                         
 -10   1   5         88.97         82.14         4.40 o                         
  -9   1   5         21.58         19.12         7.77 o                         
  -8   1   5        373.44        394.98        17.23 o                         
  -7   1   5        308.11        364.30        12.82 o                         
  -6   1   5        131.24        149.82         8.12 o                         
  -5   1   5         87.78        106.74         6.88 o                         
  -4   1   5        362.46        427.58        42.27 o                         
  -3   1   5        122.21        119.06         5.85 o                         
  -2   1   5        784.92        834.64        17.02 o                         
  -1   1   5         20.23         23.13         2.70 o                         
   0   1   5         31.70         30.34         3.47 o                         
   1   1   5        116.31        130.87         7.58 o                         
   2   1   5        888.99        835.98       102.80 o                         
   3   1   5          5.59          6.07         4.84 o                         
   4   1   5         20.12         14.93         6.40 o                         
   5   1   5        167.46        123.62        15.05 o                         
   6   1   5          1.18          3.00         2.80 o                         
   7   1   5        118.60        105.62         7.24 o                         
   8   1   5         30.86         29.09         4.36 o                         
   9   1   5         15.95         11.92         3.13 o                         
  10   1   5          1.61          2.40         2.44 o                         
  11   1   5         18.69         21.57         2.70 o                         
 -14   2   5          5.42          6.39         1.93 o                         
 -13   2   5         31.79         35.54         4.88 o                         
 -12   2   5         23.03         28.36         4.38 o                         
 -11   2   5        112.12        118.80         8.21 o                         
 -10   2   5         35.79         38.25         4.90 o                         
  -9   2   5        110.49        111.16         6.34 o                         
  -8   2   5          1.46         -0.30         3.37 o                         
  -7   2   5         28.25         28.91         5.38 o                         
  -6   2   5         69.41         65.63         7.10 o                         
  -5   2   5         82.03         89.44         7.99 o                         
  -4   2   5        308.08        303.06        10.72 o                         
  -3   2   5        188.58        182.19        11.94 o                         
  -2   2   5        202.97        161.52         9.82 o                         
  -1   2   5          6.04          6.36         2.48 o                         
   0   2   5        117.71        129.51         6.21 o                         
   1   2   5        496.88        462.37        15.21 o                         
   2   2   5        310.23        294.97        15.68 o                         
   3   2   5        139.53         96.42         9.87 o                         
   4   2   5          5.82          6.43         6.58 o                         
   5   2   5          4.09          0.36         5.75 o                         
 -13   3   5         20.55         23.87         3.61 o                         
 -12   3   5          0.19         -0.89         2.52 o                         
 -11   3   5         18.73         19.62         3.96 o                         
  -8   3   5        145.13        151.60        19.90 o                         
  -7   3   5         76.34         63.98         7.73 o                         
  -6   3   5        160.78        151.72        12.68 o                         
  -5   3   5         67.31         52.34         5.46 o                         
  -4   3   5        232.26        208.18        15.37 o                         
  -3   3   5         26.72         27.22         4.74 o                         
  -2   3   5        153.38        140.82         9.81 o                         
  -1   3   5        171.21        119.18        27.97 o                         
   0   3   5         57.29         48.39         5.81 o                         
   1   3   5        282.81        233.96        15.77 o                         
   2   3   5        133.17         89.31        10.47 o                         
   3   3   5         24.63          8.84         6.16 o                         
 -11   4   5          0.42          0.04         1.93 o                         
 -10   4   5         17.14         20.59         3.48 o                         
  -6  -5   6         35.30         35.56         3.68 o                         
  -5  -5   6          4.97          4.54         1.33 o                         
  -4  -5   6          2.16          1.50         1.23 o                         
  -3  -5   6         49.72         39.15         4.22 o                         
  -2  -5   6         66.02         60.04         3.41 o                         
  -1  -5   6         38.67         27.66         2.44 o                         
   0  -5   6         17.25         14.97         3.14 o                         
   1  -5   6         20.27         12.77         4.47 o                         
 -11  -4   6         17.14         17.77         1.87 o                         
 -10  -4   6         92.75        113.47         5.39 o                         
  -9  -4   6          2.44          3.59         1.19 o                         
  -8  -4   6         29.73         26.89         2.07 o                         
  -7  -4   6         49.22         48.68         3.09 o                         
  -6  -4   6         23.72         24.40         2.55 o                         
  -5  -4   6         19.83         19.75         1.85 o                         
  -4  -4   6        272.04        292.63         9.51 o                         
  -3  -4   6        145.63        155.66         7.46 o                         
  -2  -4   6         22.64         21.25         2.63 o                         
  -1  -4   6         38.47         35.59         2.53 o                         
   0  -4   6        275.23        244.94         6.75 o                         
   1  -4   6        100.93         96.69         5.67 o                         
   2  -4   6         40.75         38.96         3.55 o                         
   3  -4   6          0.74          2.05         1.43 o                         
   4  -4   6         37.06         32.58         3.06 o                         
   5  -4   6         31.21         29.17         2.77 o                         
 -13  -3   6         55.86         70.46         4.52 o                         
 -12  -3   6         31.21         40.48         3.18 o                         
 -11  -3   6         43.25         44.47         3.67 o                         
 -10  -3   6          8.95          9.74         1.47 o                         
  -9  -3   6        135.50        154.36         4.69 o                         
  -8  -3   6        157.39        182.45         7.87 o                         
  -7  -3   6         28.50         28.99         2.15 o                         
  -6  -3   6         60.33         56.67         3.63 o                         
  -5  -3   6         72.57         69.22         5.63 o                         
  -4  -3   6        121.57        121.48         7.12 o                         
  -3  -3   6        926.82        966.25        11.90 o                         
  -2  -3   6         41.23         35.98         3.11 o                         
  -1  -3   6         73.24         78.54         3.36 o                         
   0  -3   6         60.35         59.43         5.69 o                         
   1  -3   6        306.15        276.52        15.20 o                         
   2  -3   6         60.55         55.50         2.86 o                         
   3  -3   6         13.43         12.13         1.86 o                         
   4  -3   6         45.59         41.12         2.98 o                         
   5  -3   6          9.91          8.85         1.97 o                         
   6  -3   6         41.93         41.16         3.55 o                         
   7  -3   6         55.63         61.82         3.63 o                         
   8  -3   6         12.73         14.00         2.11 o                         
 -15  -2   6         15.16         10.27         2.54 o                         
 -14  -2   6          6.56          8.61         1.59 o                         
 -13  -2   6         70.77         91.03         4.57 o                         
 -12  -2   6         64.96         77.44         5.91 o                         
 -11  -2   6         78.59        105.02         5.35 o                         
 -10  -2   6         59.17         60.33         3.06 o                         
  -9  -2   6        148.75        161.68         6.02 o                         
  -8  -2   6         35.69         35.59         3.63 o                         
  -7  -2   6         16.71         15.77         5.40 o                         
  -6  -2   6         23.27         29.79         4.09 o                         
  -5  -2   6         93.95        101.22         6.82 o                         
  -4  -2   6        656.15        694.79        16.79 o                         
  -3  -2   6        268.88        286.52        49.41 o                         
  -2  -2   6        433.01        452.89        96.29 o                         
  -1  -2   6        310.43        286.20        72.81 o                         
   0  -2   6        521.11        699.74        35.91 o                         
   1  -2   6        361.86        413.24        27.62 o                         
   2  -2   6         87.79         68.47        15.02 o                         
   3  -2   6         12.73         11.38         2.15 o                         
   4  -2   6          9.47         10.60         2.20 o                         
   5  -2   6         24.61         22.34         3.73 o                         
   6  -2   6         35.74         31.31         3.01 o                         
   7  -2   6          1.08          3.15         1.98 o                         
   8  -2   6         12.02         10.98         1.94 o                         
   9  -2   6          7.46          6.79         1.52 o                         
 -15  -1   6         10.30          8.22         2.21 o                         
 -14  -1   6         27.41         27.14         1.99 o                         
 -13  -1   6         97.63        106.72         5.24 o                         
 -12  -1   6         50.59         57.18         4.12 o                         
 -11  -1   6         39.38         43.57         4.23 o                         
 -10  -1   6        106.43        119.84         5.41 o                         
  -9  -1   6         48.65         59.88        11.22 o                         
  -8  -1   6         70.89         64.73         7.42 o                         
  -7  -1   6         35.01         38.50         5.68 o                         
  -6  -1   6        180.57        205.48        11.83 o                         
  -5  -1   6        375.81        420.63        16.23 o                         
  -4  -1   6        621.24        697.74        31.86 o                         
  -3  -1   6       2481.97       2644.20        59.22 o                         
  -2  -1   6        397.13        442.57        24.30 o                         
   0  -1   6        466.63        606.89        30.17 o                         
   1  -1   6        780.28        795.43        72.09 o                         
   2  -1   6         28.20         17.96         3.95 o                         
   3  -1   6         66.99         38.32         7.44 o                         
   4  -1   6         30.30         20.83         6.21 o                         
   5  -1   6         23.11         20.47         2.40 o                         
   6  -1   6         77.10         62.82         8.25 o                         
   7  -1   6        151.85        139.82         8.35 o                         
   8  -1   6         34.13         32.60         4.55 o                         
   9  -1   6         41.71         45.80         4.52 o                         
  10  -1   6         24.19         24.66         3.08 o                         
 -16   0   6         10.08         10.62         2.06 o                         
 -15   0   6          0.22          1.40         2.07 o                         
 -14   0   6        177.08        234.36         9.49 o                         
 -13   0   6         23.61         23.26         2.79 o                         
 -12   0   6         19.12         22.93         2.94 o                         
 -11   0   6          5.47         12.63         2.79 o                         
 -10   0   6        230.85        262.71         7.21 o                         
  -9   0   6        103.42        129.38        11.41 o                         
  -8   0   6        239.80        275.94        15.66 o                         
  -7   0   6        112.55         99.66         9.51 o                         
  -6   0   6         31.96         26.76         4.48 o                         
  -5   0   6       1914.74       2205.19        54.64 o                         
  -4   0   6        330.76        291.73        20.77 o                         
  -3   0   6       1003.50       1082.72        36.60 o                         
  -2   0   6         47.84         39.98        18.94 o                         
  -1   0   6        120.44        149.60        14.56 o                         
   0   0   6        968.91       1194.37        39.28 o                         
   1   0   6       1067.35       1288.10        30.78 o                         
   2   0   6         77.78         99.22         9.67 o                         
   3   0   6         65.86         51.57        10.57 o                         
   4   0   6          0.43         -3.12         4.93 o                         
   5   0   6          1.62          1.91         2.21 o                         
   6   0   6          2.81          3.41         3.04 o                         
   7   0   6          2.77          7.26         4.49 o                         
   8   0   6          0.02          1.52         3.15 o                         
   9   0   6          4.34          8.05         3.25 o                         
  10   0   6         51.13         62.00         4.79 o                         
 -15   1   6         10.45          9.41         2.44 o                         
 -13   1   6         98.57         97.89         7.17 o                         
 -12   1   6         50.57         57.30         6.60 o                         
 -11   1   6         39.51         48.22         3.15 o                         
 -10   1   6        106.58        116.62         4.93 o                         
  -9   1   6         48.46         61.58         8.78 o                         
  -8   1   6         69.81         60.95         6.77 o                         
  -7   1   6         34.63         35.01         5.04 o                         
  -6   1   6        180.45        209.52        10.49 o                         
  -5   1   6        373.79        425.52        46.31 o                         
  -4   1   6        620.76        684.35        18.29 o                         
  -3   1   6       2482.10       2573.17        31.58 o                         
  -2   1   6        394.23        360.00        11.94 o                         
  -1   1   6        312.83        366.72        20.25 o                         
   0   1   6        463.87        479.69        17.91 o                         
   1   1   6        780.95        752.69        41.88 o                         
   2   1   6         27.01         13.52         3.15 o                         
   3   1   6         68.18         45.78         8.67 o                         
   5   1   6         23.18         20.99         3.87 o                         
   6   1   6         76.56         68.58         6.11 o                         
   7   1   6        152.18        140.27         8.37 o                         
   8   1   6         33.74         32.63         4.36 o                         
   9   1   6         42.15         45.26         4.45 o                         
  10   1   6         24.13         29.53         3.10 o                         
 -13   2   6         70.72         95.59         6.82 o                         
 -12   2   6         65.20         73.88         6.38 o                         
 -11   2   6         77.54         91.65         7.83 o                         
 -10   2   6         59.22         50.34         5.52 o                         
  -9   2   6        149.49        153.17         7.88 o                         
  -8   2   6         35.68         31.18         6.30 o                         
  -7   2   6         16.94         14.30         4.60 o                         
  -6   2   6         22.48         27.07         5.73 o                         
  -5   2   6         94.38         91.57         8.63 o                         
  -4   2   6        657.63        738.35        25.32 o                         
  -3   2   6        270.26        270.47        11.90 o                         
  -2   2   6        431.46        415.85        14.85 o                         
  -1   2   6        307.74        256.05        11.18 o                         
   0   2   6        521.02        423.25        15.25 o                         
   1   2   6        361.80        326.98        48.57 o                         
   2   2   6         88.09         66.95        12.01 o                         
   3   2   6         12.82         11.51         6.74 o                         
   4   2   6          9.42         13.55         7.74 o                         
 -13   3   6         55.97         70.85         5.32 o                         
 -12   3   6         31.13         41.79         4.59 o                         
 -10   3   6          9.28          9.47         3.22 o                         
  -9   3   6        135.09        133.14         8.52 o                         
  -8   3   6        156.33        160.72        18.40 o                         
  -7   3   6         28.40         24.26         5.87 o                         
  -6   3   6         61.30         55.26         7.73 o                         
  -5   3   6         73.21         65.76         8.23 o                         
  -4   3   6        121.02        112.35         8.02 o                         
  -3   3   6        927.72        901.70        48.20 o                         
  -2   3   6         41.17         32.79         5.39 o                         
  -1   3   6         74.11         66.25         6.14 o                         
   0   3   6         60.04         43.49        23.03 o                         
   1   3   6        306.20        209.55        21.01 o                         
   2   3   6         60.59         38.96        10.32 o                         
 -11   4   6         16.83         20.51         3.19 o                         
  -6  -5   7         25.64         19.13         6.80 o                         
  -5  -5   7          5.47          3.47         1.45 o                         
  -4  -5   7         31.02         25.30         6.51 o                         
  -3  -5   7         17.33         11.65         4.96 o                         
  -2  -5   7         70.57         60.45         5.38 o                         
  -1  -5   7          0.24          1.13         1.13 o                         
 -10  -4   7          9.03          8.70         1.58 o                         
  -9  -4   7         13.55         12.55         1.91 o                         
  -8  -4   7         11.37          7.07         1.37 o                         
  -7  -4   7         88.91        101.61         4.52 o                         
  -6  -4   7          1.17          2.88         1.43 o                         
  -5  -4   7         60.47         56.18         3.10 o                         
  -4  -4   7        100.98         92.94         5.57 o                         
  -3  -4   7        271.61        254.57         9.14 o                         
  -2  -4   7         59.61         53.32         4.62 o                         
  -1  -4   7          0.85          3.11         1.76 o                         
   0  -4   7         21.26         20.41         2.39 o                         
   1  -4   7         37.37         34.04         3.47 o                         
   2  -4   7         16.83         14.95         2.52 o                         
   3  -4   7          8.83          9.70         2.10 o                         
   4  -4   7         14.06         11.05         1.99 o                         
 -13  -3   7         25.45         28.51         2.64 o                         
 -12  -3   7         10.46          9.57         1.53 o                         
 -11  -3   7         48.16         44.76         4.11 o                         
 -10  -3   7         11.06         12.72         1.40 o                         
  -9  -3   7         39.46         43.87         2.32 o                         
  -8  -3   7          4.04          3.36         1.48 o                         
  -7  -3   7        103.68         93.03         7.20 o                         
  -6  -3   7         83.97         78.06         3.63 o                         
  -5  -3   7        180.16        167.57         4.47 o                         
  -4  -3   7        152.98        139.83         4.06 o                         
  -3  -3   7        343.76        301.85         8.38 o                         
  -2  -3   7        292.10        271.14        17.37 o                         
  -1  -3   7         15.95         13.61         1.94 o                         
   0  -3   7        217.86        196.20        19.48 o                         
   1  -3   7         24.19         19.61         2.40 o                         
   2  -3   7         32.17         27.19         2.61 o                         
   3  -3   7         32.00         27.10         2.58 o                         
   4  -3   7          5.85          6.26         1.88 o                         
   5  -3   7         14.09         12.00         1.99 o                         
   6  -3   7         34.59         34.96         3.26 o                         
   7  -3   7         14.98         17.52         1.71 o                         
 -15  -2   7         25.23         29.39         8.78 o                         
 -14  -2   7         54.09         65.51         6.76 o                         
 -13  -2   7          8.65         14.78         2.37 o                         
 -12  -2   7          6.76          9.65         2.32 o                         
 -11  -2   7        152.33        169.18         5.05 o                         
 -10  -2   7        238.50        267.63         6.40 o                         
  -9  -2   7         64.61         73.38         3.61 o                         
  -8  -2   7         37.94         28.20         2.49 o                         
  -7  -2   7         12.89         13.13         3.33 o                         
  -6  -2   7          4.57          3.13         2.65 o                         
  -5  -2   7         13.72         17.57         4.16 o                         
  -3  -2   7        228.30        239.86        58.84 o                         
  -2  -2   7         22.70         25.93         6.29 o                         
  -1  -2   7        309.14        409.51        28.34 o                         
   0  -2   7         97.74        133.65        17.33 o                         
   1  -2   7          9.05          9.36         2.01 o                         
   2  -2   7         27.40         23.93         2.47 o                         
   3  -2   7         52.86         44.50         2.93 o                         
   4  -2   7          5.74          4.77         2.00 o                         
   5  -2   7          1.76          1.13         1.86 o                         
   6  -2   7         26.48         18.00         2.84 o                         
   7  -2   7         16.69         15.76         1.99 o                         
   8  -2   7          1.62          7.20         2.77 o                         
 -15  -1   7          8.58          9.68         1.49 o                         
 -14  -1   7         21.47         27.47         2.04 o                         
 -13  -1   7        109.96        140.32        10.48 o                         
 -12  -1   7         56.08         63.30         5.24 o                         
 -11  -1   7         52.01         55.40         4.19 o                         
 -10  -1   7        218.08        225.90         6.42 o                         
  -9  -1   7        231.85        264.94        24.04 o                         
  -8  -1   7         50.98         52.89         7.79 o                         
  -7  -1   7        214.16        212.36        20.11 o                         
  -6  -1   7         32.37         30.60         4.57 o                         
  -5  -1   7        240.64        280.04        15.39 o                         
  -4  -1   7       1633.44       1805.59        53.73 o                         
  -3  -1   7        138.16        146.55        15.93 o                         
  -2  -1   7         33.50         41.42         9.96 o                         
   0  -1   7         18.88         22.40         5.65 o                         
   1  -1   7        152.62        178.78        23.11 o                         
   2  -1   7        224.89        191.10        37.81 o                         
   3  -1   7         10.22          7.21         2.41 o                         
   4  -1   7         14.29          9.87         2.06 o                         
   5  -1   7         12.45         14.79         3.47 o                         
   6  -1   7          1.98          0.40         3.09 o                         
   7  -1   7          5.48          8.92         3.61 o                         
   8  -1   7         40.75         47.09         4.72 o                         
   9  -1   7          0.87          0.76         1.34 o                         
 -16   0   7          5.45          4.76         1.73 o                         
 -15   0   7         27.93         32.87         3.64 o                         
 -14   0   7         74.80         78.93         5.49 o                         
 -13   0   7          1.07          3.98         1.78 o                         
 -12   0   7          1.16          1.37         2.01 o                         
 -11   0   7        210.54        231.65         6.60 o                         
 -10   0   7          4.19          5.05         1.72 o                         
  -9   0   7        220.11        247.79        15.39 o                         
  -8   0   7        281.25        298.69        14.54 o                         
  -7   0   7         77.95         83.90        11.53 o                         
  -6   0   7         71.21         60.69        11.44 o                         
  -5   0   7        246.65        255.48        14.82 o                         
  -4   0   7       1083.67       1172.62        41.88 o                         
  -3   0   7         27.29         13.85         6.95 o                         
  -2   0   7        336.92        379.28        23.89 o                         
  -1   0   7        137.97        149.78        15.86 o                         
   0   0   7         96.93        114.45        14.75 o                         
   1   0   7          0.35          4.46         4.33 o                         
   2   0   7         70.79         82.98        13.54 o                         
   4   0   7         60.31         42.44        14.07 o                         
   5   0   7          9.36          8.80         3.36 o                         
   6   0   7        210.14        213.38        10.18 o                         
   7   0   7         67.71         63.29         6.17 o                         
   8   0   7         10.63         10.15         3.25 o                         
   9   0   7         26.60         31.95         2.35 o                         
 -13   1   7        109.57        142.89         8.83 o                         
 -12   1   7         56.02         67.94         6.28 o                         
 -11   1   7         52.94         59.98         3.94 o                         
 -10   1   7        217.60        228.16         7.09 o                         
  -9   1   7        231.85        239.63        17.41 o                         
  -8   1   7         51.53         48.63         8.39 o                         
  -7   1   7        213.88        199.07        11.69 o                         
  -6   1   7         32.32         25.94         5.55 o                         
  -5   1   7        240.15        244.83        13.76 o                         
  -4   1   7       1631.29       1732.41        53.73 o                         
  -3   1   7        137.81        141.75         9.08 o                         
  -2   1   7         35.04         37.07         5.21 o                         
  -1   1   7        278.83        287.15        34.38 o                         
   0   1   7         18.76         17.44         3.99 o                         
   1   1   7        152.98        146.99        19.35 o                         
   2   1   7        225.42        275.43        24.54 o                         
   4   1   7         14.59         14.38         3.61 o                         
   5   1   7         12.44         13.87         3.64 o                         
   6   1   7          1.97          5.33         3.46 o                         
   7   1   7          5.41          3.63         3.17 o                         
   8   1   7         40.44         46.62         4.59 o                         
   9   1   7          0.97         -2.00         2.00 o                         
 -15   2   7         25.82         26.92         2.38 o                         
 -14   2   7         54.49         56.45         4.83 o                         
 -13   2   7          8.73         17.03         3.70 o                         
 -12   2   7          6.69          8.86         3.43 o                         
 -11   2   7        151.91        162.25        10.06 o                         
 -10   2   7        239.47        238.49        11.41 o                         
  -9   2   7         65.31         60.53        10.26 o                         
  -8   2   7         37.64         24.67         6.49 o                         
  -7   2   7         12.61          7.66         3.78 o                         
  -6   2   7          4.57          1.32         3.29 o                         
  -5   2   7         13.35         21.16         6.28 o                         
  -4   2   7        596.06        621.49        19.52 o                         
  -3   2   7        227.05        212.42        17.03 o                         
  -2   2   7         22.18         23.40         4.28 o                         
  -1   2   7        310.41        216.88        11.34 o                         
   0   2   7         98.72        104.88         7.77 o                         
   1   2   7          8.99         10.18         3.46 o                         
   2   2   7         27.92         18.24         4.76 o                         
   3   2   7         52.58         37.10         9.64 o                         
 -13   3   7         25.16         32.63         4.01 o                         
 -12   3   7         10.26          9.74         3.02 o                         
 -10   3   7         11.18         12.35         3.63 o                         
  -9   3   7         40.26         32.05         5.06 o                         
  -7   3   7        104.42         96.63        17.41 o                         
  -6   3   7         84.44         71.90         9.37 o                         
  -5   3   7        180.40        147.59        13.32 o                         
  -4   3   7        154.10        141.93         9.50 o                         
  -3   3   7        343.26        303.15        15.72 o                         
  -2   3   7        292.16        261.53        30.07 o                         
  -1   3   7         15.80          7.76         4.16 o                         
   0   3   7        218.11        172.06        38.99 o                         
   1   3   7         24.19         17.89         7.98 o                         
 -11   4   7         12.05          8.66         2.17 o                         
 -11  -4   8         10.14         10.96         2.05 o                         
 -10  -4   8          8.47          7.19         0.98 o                         
  -9  -4   8         43.47         47.55         7.84 o                         
  -8  -4   8          6.23          4.30         0.91 o                         
  -7  -4   8        124.67        113.44        13.46 o                         
  -6  -4   8          3.53          4.32         1.40 o                         
  -5  -4   8          7.64          6.55         1.84 o                         
  -4  -4   8        215.19        216.62         7.46 o                         
  -3  -4   8         52.80         36.89         4.20 o                         
  -2  -4   8          8.10          8.61         1.90 o                         
  -1  -4   8         27.82         23.86         2.52 o                         
   0  -4   8          1.84          1.04         1.48 o                         
   1  -4   8          1.01          0.20         1.19 o                         
   2  -4   8          3.58          1.23         1.08 o                         
   3  -4   8         15.20         13.67         1.65 o                         
 -13  -3   8          9.07          7.29         1.42 o                         
 -12  -3   8         10.41          7.66         1.71 o                         
 -11  -3   8         14.70         18.62         3.46 o                         
 -10  -3   8         94.83         96.00         3.68 o                         
  -9  -3   8        213.63        224.03         6.73 o                         
  -8  -3   8        121.38        120.59         4.38 o                         
  -7  -3   8         11.26          9.57         1.81 o                         
  -6  -3   8         80.37         72.48         3.07 o                         
  -5  -3   8          3.51          2.15         1.30 o                         
  -4  -3   8         67.21         61.78         4.57 o                         
  -3  -3   8         51.89         49.15         4.47 o                         
  -2  -3   8        102.30        110.40         5.21 o                         
  -1  -3   8         24.42         20.47         1.93 o                         
   0  -3   8        135.04        130.58         4.64 o                         
   1  -3   8         59.89         53.28         5.12 o                         
   2  -3   8          3.57          2.30         1.39 o                         
   3  -3   8          0.54          0.45         1.31 o                         
   4  -3   8          5.51          6.09         1.72 o                         
   5  -3   8         19.45         17.19         2.33 o                         
   6  -3   8         56.51         62.09         2.97 o                         
 -15  -2   8          2.63          7.73         1.94 o                         
 -14  -2   8          5.72          7.45         1.66 o                         
 -13  -2   8          8.87         10.16         1.98 o                         
 -12  -2   8         13.93         12.80         2.14 o                         
 -11  -2   8        145.39        142.16         4.71 o                         
 -10  -2   8         35.42         39.09         2.69 o                         
  -9  -2   8         34.00         32.61         3.47 o                         
  -8  -2   8         30.38         28.54         2.51 o                         
  -7  -2   8         37.22         38.55         2.81 o                         
  -6  -2   8         35.80         37.41         4.28 o                         
  -5  -2   8         37.22         43.09        10.68 o                         
  -4  -2   8         54.25         59.57        12.05 o                         
  -3  -2   8        105.02        107.98        27.27 o                         
  -2  -2   8         26.19         44.37        11.09 o                         
  -1  -2   8         32.92         35.16         2.29 o                         
   0  -2   8         15.02         14.21         2.17 o                         
   1  -2   8          4.04          3.86         1.88 o                         
   2  -2   8        109.53         93.42         4.36 o                         
   3  -2   8         33.43         30.49         2.62 o                         
   4  -2   8          9.11          7.01         1.56 o                         
   5  -2   8          9.68          7.18         1.89 o                         
   6  -2   8         36.08         35.11         2.88 o                         
   7  -2   8          3.01          3.80         1.51 o                         
 -15  -1   8         12.58         16.54         3.97 o                         
 -14  -1   8         12.33         13.96         1.98 o                         
 -13  -1   8         25.24         30.00         3.18 o                         
 -12  -1   8        404.25        459.68        17.33 o                         
 -11  -1   8         16.70         17.20         1.96 o                         
 -10  -1   8        695.07        715.11        10.92 o                         
  -9  -1   8         94.35         99.59         4.46 o                         
  -8  -1   8        134.71        138.31        12.77 o                         
  -7  -1   8         39.37         49.27         9.34 o                         
  -6  -1   8          1.01          1.89         2.60 o                         
  -5  -1   8         12.53         11.38         4.82 o                         
  -4  -1   8        144.82        155.43        17.42 o                         
  -3  -1   8        108.94        140.87        17.00 o                         
  -2  -1   8        196.51        275.22        23.58 o                         
  -1  -1   8        144.83        199.41        20.60 o                         
   0  -1   8         22.27         19.70         4.42 o                         
   1  -1   8        118.02        135.68        12.09 o                         
   2  -1   8         80.72         80.71         4.07 o                         
   3  -1   8         17.73         13.38         2.21 o                         
   4  -1   8         74.25         68.12         6.67 o                         
   5  -1   8         28.52         29.81         4.49 o                         
   6  -1   8         30.52         34.64         4.58 o                         
   7  -1   8          0.77          2.06         1.79 o                         
   8  -1   8         12.12         14.35         1.89 o                         
 -16   0   8          0.05          1.10         1.52 o                         
 -14   0   8        108.37        157.01        10.22 o                         
 -13   0   8         34.01         34.23         4.79 o                         
 -12   0   8          1.28          2.81         1.68 o                         
 -11   0   8       1924.06       2089.89        17.84 o                         
 -10   0   8        126.14        132.13         8.91 o                         
  -9   0   8         70.55         59.03         8.95 o                         
  -8   0   8         63.75         61.76         8.90 o                         
  -7   0   8        403.97        409.43        39.77 o                         
  -6   0   8         42.47         46.20         7.69 o                         
  -5   0   8         46.72         59.18        11.99 o                         
  -4   0   8         59.62         62.30        11.24 o                         
  -3   0   8         14.02         15.40         7.41 o                         
  -2   0   8        519.22        735.13        35.81 o                         
  -1   0   8         12.06         14.21         7.00 o                         
   0   0   8        503.20        750.34        39.94 o                         
   1   0   8        231.16        365.63        25.74 o                         
   2   0   8         80.18         77.17         5.70 o                         
   3   0   8          6.32          1.66         2.39 o                         
   4   0   8         34.40         34.10         5.78 o                         
   5   0   8          2.06          4.73         3.31 o                         
   6   0   8         25.59         26.92         4.44 o                         
   7   0   8          1.88          2.92         1.78 o                         
   8   0   8          9.79         15.90         3.48 o                         
 -13   1   8         25.57         26.40         4.24 o                         
 -12   1   8        402.13        467.09        15.58 o                         
 -11   1   8         16.51         15.78         2.65 o                         
 -10   1   8        694.41        714.29        12.92 o                         
  -9   1   8         93.93        101.58         7.20 o                         
  -8   1   8        135.73        127.89        13.93 o                         
  -7   1   8         39.59         43.06         7.64 o                         
  -6   1   8          1.13          2.36         5.82 o                         
  -5   1   8         12.84         13.79         6.15 o                         
  -4   1   8        144.99        155.25        15.66 o                         
  -3   1   8        109.37        140.41        15.17 o                         
  -2   1   8        196.93        252.41        19.96 o                         
  -1   1   8        143.79        178.06        18.42 o                         
   0   1   8         21.61         27.01         4.37 o                         
   1   1   8        117.68        138.73        18.40 o                         
   2   1   8         80.43         96.65         5.87 o                         
   3   1   8         17.31         16.89         3.49 o                         
   4   1   8         73.89         77.22         6.27 o                         
   5   1   8         28.63         29.54         4.45 o                         
   6   1   8         30.24         33.10         4.42 o                         
   7   1   8          0.84          5.13         2.95 o                         
   8   1   8         12.21         16.08         2.77 o                         
 -13   2   8          8.49          9.93         2.82 o                         
 -12   2   8         13.90         11.97         2.50 o                         
 -11   2   8        146.17        145.19        10.05 o                         
 -10   2   8         36.29         37.93         5.88 o                         
  -9   2   8         34.40         35.93         9.19 o                         
  -8   2   8         30.12         23.64         3.32 o                         
  -7   2   8         37.46         32.14         7.36 o                         
  -6   2   8         35.51         32.33         6.74 o                         
  -5   2   8         36.78         21.33         6.26 o                         
  -4   2   8         53.59         37.71         7.83 o                         
  -3   2   8        104.42         91.23        12.32 o                         
  -2   2   8         25.98         27.29         5.58 o                         
  -1   2   8         33.49         38.23         6.48 o                         
   0   2   8         15.20          8.83         4.23 o                         
   1   2   8          4.08          2.48         5.67 o                         
 -13   3   8          9.21          8.72         2.44 o                         
 -12   3   8         10.20          8.70         2.86 o                         
 -11   3   8         14.79          7.21         3.07 o                         
 -10   3   8         94.97         73.20         6.84 o                         
  -9   3   8        212.35        200.09        11.29 o                         
  -6   3   8         79.93         82.33        17.77 o                         
  -5   3   8          3.49         -4.35         4.35 o                         
  -4   3   8         66.58         54.27         6.30 o                         
  -3   3   8         52.16         44.39        10.42 o                         
  -2   3   8        102.52         84.12        13.08 o                         
 -11   4   8         10.63          9.38         2.19 o                         
 -10  -4   9         17.07         14.16         2.68 o                         
  -9  -4   9          6.46          4.10         1.09 o                         
  -8  -4   9         26.14         21.02         3.11 o                         
  -7  -4   9          5.47          4.50         1.22 o                         
  -6  -4   9          9.15          8.04         1.25 o                         
  -5  -4   9          4.92          2.84         1.13 o                         
  -4  -4   9          7.18          5.14         1.64 o                         
  -3  -4   9          0.17          0.59         1.54 o                         
  -2  -4   9         14.65         13.26         2.45 o                         
  -1  -4   9          8.02          6.62         1.65 o                         
   0  -4   9         42.98         43.31         3.88 o                         
   1  -4   9          6.38          6.44         1.21 o                         
   2  -4   9         32.94         22.78         4.14 o                         
 -13  -3   9         19.70         15.95         4.33 o                         
 -12  -3   9          5.86          6.17         1.56 o                         
 -11  -3   9         58.39         53.80         5.27 o                         
 -10  -3   9        115.70        117.26         5.16 o                         
  -9  -3   9          9.50          9.78         2.13 o                         
  -8  -3   9         21.10         17.93         2.12 o                         
  -7  -3   9         81.22         75.28         3.76 o                         
  -6  -3   9         37.97         33.93         2.31 o                         
  -5  -3   9         54.69         41.93         2.95 o                         
  -4  -3   9         79.26         57.06         4.54 o                         
  -3  -3   9         18.09         15.01         2.07 o                         
  -2  -3   9         67.46         56.05         5.24 o                         
  -1  -3   9          3.89          2.85         1.36 o                         
   0  -3   9         56.25         56.55         4.48 o                         
   1  -3   9         29.13         29.14         2.62 o                         
   2  -3   9         70.43         74.46         3.66 o                         
   3  -3   9         28.15         29.26         3.25 o                         
   4  -3   9         53.39         65.62         3.93 o                         
   5  -3   9         47.87         60.82         2.88 o                         
 -14  -2   9          0.92          1.18         1.15 o                         
 -13  -2   9          6.90          7.37         1.79 o                         
 -12  -2   9        113.58        113.72         5.09 o                         
 -11  -2   9        222.38        229.54         7.88 o                         
 -10  -2   9        264.40        254.47         7.23 o                         
  -9  -2   9         21.22         18.80         2.15 o                         
  -8  -2   9         43.34         43.02         3.42 o                         
  -7  -2   9         27.96         25.30         2.87 o                         
  -6  -2   9         98.54         84.93         4.94 o                         
  -5  -2   9         73.60         70.86         4.22 o                         
  -4  -2   9          7.81          5.06         1.89 o                         
  -3  -2   9         46.92         42.14         2.99 o                         
  -2  -2   9         32.83         36.60         2.43 o                         
  -1  -2   9        205.39        197.92         5.12 o                         
   0  -2   9         97.12         94.17         3.71 o                         
   1  -2   9         50.22         48.60         2.48 o                         
   2  -2   9         14.78         13.35         1.93 o                         
   3  -2   9         25.10         22.30         2.21 o                         
   4  -2   9         18.64         18.94         2.01 o                         
   5  -2   9         37.87         36.59         2.39 o                         
   6  -2   9          5.97          8.00         2.19 o                         
 -15  -1   9          5.05          5.31         1.25 o                         
 -14  -1   9          4.76          3.77         1.11 o                         
 -13  -1   9         48.12         56.28         3.99 o                         
 -12  -1   9          8.92          5.38         2.31 o                         
 -11  -1   9         31.08         26.86         6.00 o                         
 -10  -1   9        480.35        493.62        10.53 o                         
  -9  -1   9         74.28         66.06         4.09 o                         
  -8  -1   9         15.01         14.45         1.83 o                         
  -7  -1   9        123.73        119.99        12.93 o                         
  -6  -1   9         49.91         57.64        12.82 o                         
  -5  -1   9         70.67        100.80        15.33 o                         
  -4  -1   9        302.42        435.84        30.97 o                         
  -3  -1   9          9.23         14.05         7.95 o                         
  -2  -1   9         94.41        142.55        18.83 o                         
  -1  -1   9        104.04        169.53        21.06 o                         
   0  -1   9         54.55         47.70         2.52 o                         
   1  -1   9          8.46          9.44         1.69 o                         
   2  -1   9         13.21         11.92         1.89 o                         
   3  -1   9         53.23         46.48         3.81 o                         
   4  -1   9         58.04         66.41         3.98 o                         
   5  -1   9        134.99        148.63        13.90 o                         
   6  -1   9         10.88         13.54         2.12 o                         
   7  -1   9          5.58          6.47         1.56 o                         
 -16   0   9          0.13          1.90         1.53 o                         
 -14   0   9         19.26         24.34         4.14 o                         
 -13   0   9         11.58         10.72         2.06 o                         
 -12   0   9         51.64         52.24         9.75 o                         
 -11   0   9        607.51        676.59        18.10 o                         
 -10   0   9        667.86        712.44        13.07 o                         
  -9   0   9          1.10          1.73         1.38 o                         
  -8   0   9        146.50        158.36        11.96 o                         
  -7   0   9          5.24          5.21         3.52 o                         
  -6   0   9         33.75         34.03        10.11 o                         
  -5   0   9         22.27         13.02         7.29 o                         
  -4   0   9         12.17         27.30         8.89 o                         
  -3   0   9        282.20        384.49        28.46 o                         
  -2   0   9         22.07         53.08        11.53 o                         
   0   0   9        672.25       1019.75        69.33 o                         
   1   0   9         60.83         61.18         4.62 o                         
   2   0   9        117.47        123.58         6.91 o                         
   3   0   9         35.92         37.73         4.91 o                         
   4   0   9         91.72        102.58         7.21 o                         
   5   0   9         56.83         62.49         5.94 o                         
   6   0   9         17.07         14.63         3.44 o                         
   7   0   9         38.02         48.06         4.52 o                         
 -14   1   9          4.71          7.00         2.69 o                         
 -13   1   9         48.59         52.99         5.41 o                         
 -12   1   9          8.88          9.40         2.41 o                         
 -11   1   9         30.57         32.38         3.61 o                         
 -10   1   9        480.29        485.20        15.67 o                         
  -9   1   9         74.12         67.08         5.43 o                         
  -8   1   9         14.85         10.97         2.68 o                         
  -7   1   9        123.06        101.21        12.75 o                         
  -6   1   9         50.49         58.49        11.50 o                         
  -5   1   9         70.63         88.16        13.14 o                         
  -4   1   9        300.77        438.38        29.07 o                         
  -3   1   9          8.89         11.61         6.18 o                         
  -2   1   9         95.39        126.05        15.89 o                         
  -1   1   9        103.87        150.18        18.36 o                         
   0   1   9         53.98         54.67         9.76 o                         
   1   1   9          8.37          7.21         2.66 o                         
   2   1   9         13.80         11.10         3.31 o                         
   3   1   9         52.66         52.52         5.34 o                         
   4   1   9         58.67         72.21         6.09 o                         
   5   1   9        135.88        156.64         8.12 o                         
   6   1   9         10.99         12.44         3.06 o                         
   7   1   9          5.75          4.69         2.19 o                         
 -13   2   9          6.99         11.29         2.78 o                         
 -12   2   9        114.61        108.88         8.69 o                         
 -11   2   9        222.46        228.54        12.85 o                         
 -10   2   9        262.45        246.68        13.30 o                         
  -9   2   9         21.64         18.47         3.36 o                         
  -8   2   9         43.56         36.35         5.87 o                         
  -7   2   9         28.26         20.15         7.19 o                         
  -6   2   9         98.56         75.26        10.58 o                         
  -5   2   9         73.88         62.61        11.69 o                         
  -2   2   9         32.79         33.65         6.85 o                         
  -1   2   9        205.84        200.74        23.22 o                         
   0   2   9         96.32         74.61        15.38 o                         
 -13   3   9         19.88         16.62         2.70 o                         
 -11   3   9         57.90         40.35         4.91 o                         
 -10   3   9        115.50         98.75         7.77 o                         
  -8   3   9         21.49         17.35         3.32 o                         
  -6   4   9          9.25          9.68         2.56 o                         
  -9  -4  10          7.42          7.49         1.57 o                         
  -8  -4  10          0.61          0.22         0.73 o                         
  -7  -4  10         12.82         11.27         1.18 o                         
  -6  -4  10          2.01          1.80         0.94 o                         
  -5  -4  10         11.44          8.31         1.57 o                         
  -4  -4  10         15.79         13.13         1.79 o                         
  -3  -4  10         21.66         10.73         4.36 o                         
  -2  -4  10         27.08         16.87         2.98 o                         
  -1  -4  10         38.89         38.22         5.50 o                         
   0  -4  10          2.38          2.96         1.18 o                         
 -13  -3  10          1.05          0.30         0.85 o                         
 -12  -3  10          4.06          2.36         1.18 o                         
 -11  -3  10         13.46          9.30         1.79 o                         
 -10  -3  10          9.35          9.83         2.52 o                         
  -9  -3  10          2.17          0.93         1.67 o                         
  -8  -3  10          1.67          1.05         1.49 o                         
  -7  -3  10         33.72         24.81         2.86 o                         
  -6  -3  10          3.15          2.93         1.31 o                         
  -5  -3  10         24.10         20.57         2.31 o                         
  -4  -3  10         46.08         48.36         3.75 o                         
  -3  -3  10         23.91         19.94         2.34 o                         
  -2  -3  10          0.75          4.15         2.58 o                         
  -1  -3  10        162.44        167.95         7.51 o                         
   0  -3  10        116.40        124.52         4.76 o                         
   1  -3  10          1.45          0.21         1.35 o                         
   2  -3  10          3.18          2.47         1.74 o                         
   3  -3  10         21.38         24.38         3.43 o                         
   4  -3  10         39.09         40.11         3.35 o                         
 -14  -2  10          5.04          3.25         1.20 o                         
 -13  -2  10         16.81         14.98         2.06 o                         
 -12  -2  10          0.11         -0.30         1.15 o                         
 -11  -2  10         89.24         87.38         4.47 o                         
 -10  -2  10          9.76          8.53         1.74 o                         
  -9  -2  10         14.33         12.01         1.92 o                         
  -8  -2  10         56.68         57.19         3.24 o                         
  -7  -2  10          0.98          0.48         1.80 o                         
  -6  -2  10          1.47          2.68         1.77 o                         
  -5  -2  10         13.31         12.88         2.70 o                         
  -4  -2  10        162.75        162.60        11.65 o                         
  -3  -2  10         91.79         86.23        22.42 o                         
  -2  -2  10        161.22        179.37         6.12 o                         
  -1  -2  10         23.63         23.42         2.29 o                         
   0  -2  10         52.74         53.02         3.38 o                         
   1  -2  10         36.66         44.80         3.68 o                         
   2  -2  10         22.47         23.89         2.25 o                         
   3  -2  10         21.71         20.83         2.54 o                         
   4  -2  10         42.66         53.24         3.98 o                         
   5  -2  10         65.06         78.74         5.99 o                         
 -14  -1  10         17.20         18.91         2.33 o                         
 -13  -1  10          6.20          9.44         2.07 o                         
 -12  -1  10         42.38         41.49         3.74 o                         
 -11  -1  10        138.93        124.50        19.79 o                         
 -10  -1  10          8.23          7.31         1.72 o                         
  -9  -1  10         16.17         13.04         2.29 o                         
  -8  -1  10        204.07        185.86         8.35 o                         
  -7  -1  10          8.15          7.33         1.60 o                         
  -6  -1  10        206.26        213.23        10.38 o                         
  -5  -1  10         27.03         33.11         6.03 o                         
  -4  -1  10         65.11         61.80        20.81 o                         
  -3  -1  10        177.87        183.89         5.66 o                         
  -2  -1  10         35.62         32.93         2.77 o                         
  -1  -1  10        177.28        179.86         9.15 o                         
   0  -1  10         30.00         27.44         2.72 o                         
   1  -1  10         43.21         43.36         3.35 o                         
   2  -1  10          2.09          2.94         1.89 o                         
   3  -1  10         27.33         25.33         3.51 o                         
   4  -1  10        115.21        129.72        11.25 o                         
   5  -1  10         21.67         26.30         2.41 o                         
   6  -1  10          1.54          1.35         1.28 o                         
 -15   0  10          0.81          2.76         2.33 o                         
 -14   0  10         10.97         11.00         3.14 o                         
 -13   0  10         24.20         23.89         4.26 o                         
 -12   0  10         42.50         40.61         4.01 o                         
 -11   0  10          5.73          4.79         2.26 o                         
 -10   0  10         23.63         26.22         2.96 o                         
  -9   0  10          4.09          3.31         1.62 o                         
  -8   0  10        149.76        150.57         6.25 o                         
  -7   0  10        123.39        116.29         5.42 o                         
  -6   0  10          0.00          0.79         5.80 o                         
  -5   0  10         20.45         28.50         9.04 o                         
  -4   0  10         10.41         15.81         8.06 o                         
  -3   0  10        131.18        189.34        21.62 o                         
  -1   0  10         11.41          8.37         4.14 o                         
   0   0  10         12.07         17.96         3.25 o                         
   1   0  10         15.51         16.35         7.83 o                         
   2   0  10        178.46        209.58         9.87 o                         
   3   0  10        290.68        368.58        12.94 o                         
   4   0  10         32.61         34.56         4.60 o                         
   5   0  10          0.12          1.31         2.59 o                         
   6   0  10          3.77          4.39         2.48 o                         
 -14   1  10         17.32         21.16         3.50 o                         
 -13   1  10          6.26          6.07         2.08 o                         
 -12   1  10         42.48         43.23         3.98 o                         
 -11   1  10        137.86        139.04         6.69 o                         
 -10   1  10          8.37          7.53         4.43 o                         
  -9   1  10         16.06         14.92         2.33 o                         
  -8   1  10        203.18        189.26         8.15 o                         
  -7   1  10          8.44          8.12         2.11 o                         
  -6   1  10        206.72        218.96         7.41 o                         
  -5   1  10         27.32         44.64        11.02 o                         
  -4   1  10         65.04         84.50        14.29 o                         
  -3   1  10        176.76        275.85        24.60 o                         
  -2   1  10         35.79         46.78        11.56 o                         
  -1   1  10        176.26        236.16        17.59 o                         
   0   1  10         29.79         28.41         4.66 o                         
   1   1  10         43.41         47.95         5.12 o                         
   2   1  10          1.97          4.62         3.07 o                         
   3   1  10         27.07         27.05         4.14 o                         
   4   1  10        115.45        131.58         7.44 o                         
   5   1  10         21.90         29.93         3.76 o                         
   6   1  10          1.59          4.81         2.05 o                         
 -13   2  10         17.26         13.05         3.79 o                         
 -12   2  10          0.10         -0.03         3.20 o                         
 -11   2  10         88.92         88.82         8.30 o                         
  -9   2  10         14.34         11.72         3.35 o                         
  -8   2  10         57.39         58.00         8.65 o                         
  -7   2  10          1.09          0.84         2.58 o                         
  -3   2  10         92.35        102.08        17.16 o                         
  -2   2  10        161.28        184.92        23.20 o                         
 -13   3  10          1.05          1.33         1.50 o                         
 -12   3  10          4.34          3.62         2.40 o                         
 -11   3  10         13.34          8.39         3.02 o                         
 -10   3  10          9.25          6.47         3.24 o                         
  -9   3  10          2.22          3.80         2.58 o                         
  -8   3  10          1.75          1.90         2.56 o                         
  -7   3  10         34.62         30.62         4.24 o                         
  -8   4  10          0.60          0.67         1.79 o                         
  -6   4  10          2.21          2.82         2.16 o                         
  -8  -4  11         25.80         19.11         1.30 o                         
  -7  -4  11         13.85         12.21         1.42 o                         
  -6  -4  11          6.37          5.42         0.89 o                         
  -5  -4  11         50.69         55.99         8.47 o                         
  -4  -4  11          3.25          1.27         1.10 o                         
  -3  -4  11          3.70          2.04         1.58 o                         
  -2  -4  11         14.86          9.45         1.76 o                         
 -12  -3  11          8.97          6.39         2.01 o                         
 -11  -3  11         20.60         17.81         2.07 o                         
 -10  -3  11         23.01         20.74         2.24 o                         
  -9  -3  11         38.82         45.89         6.21 o                         
  -8  -3  11         31.84         29.60         3.44 o                         
  -7  -3  11          1.58          1.32         1.47 o                         
  -6  -3  11          4.98          4.77         1.29 o                         
  -5  -3  11         22.68         20.35         2.13 o                         
  -4  -3  11         62.52         76.66         4.26 o                         
  -3  -3  11         23.63         21.91         2.83 o                         
  -2  -3  11         18.93         15.75         2.46 o                         
  -1  -3  11         75.50         88.21         9.93 o                         
   0  -3  11          0.45          2.01         1.94 o                         
   1  -3  11          3.35          5.37         1.92 o                         
   2  -3  11          2.77          1.94         1.44 o                         
 -14  -2  11          5.56          3.60         1.40 o                         
 -13  -2  11         15.38         14.43         2.03 o                         
 -12  -2  11         29.71         24.58         2.05 o                         
 -11  -2  11         27.26         26.48         3.18 o                         
 -10  -2  11         36.85         32.42         3.31 o                         
  -9  -2  11          5.07          4.73         1.61 o                         
  -8  -2  11         32.27         28.55         3.20 o                         
  -7  -2  11         65.72         50.46         5.26 o                         
  -6  -2  11         17.68         11.26         2.01 o                         
  -5  -2  11          2.37          2.05         3.05 o                         
  -4  -2  11        127.45        140.54         6.01 o                         
  -3  -2  11         60.63         68.11         4.39 o                         
  -2  -2  11        130.74        165.18         8.23 o                         
  -1  -2  11         61.70         67.43         4.04 o                         
   0  -2  11         13.13         14.41         2.43 o                         
   1  -2  11         55.40         67.48         4.29 o                         
   2  -2  11         10.90         12.04         2.12 o                         
   3  -2  11          6.56          6.66         1.75 o                         
   4  -2  11         22.94         27.40         2.07 o                         
 -15  -1  11         11.38         13.45         1.62 o                         
 -14  -1  11         25.20         24.44         2.54 o                         
 -13  -1  11          3.11          2.55         1.54 o                         
 -12  -1  11          1.95          2.22         1.22 o                         
 -11  -1  11         72.84         56.47        12.97 o                         
 -10  -1  11          0.19         -0.57         1.85 o                         
  -9  -1  11         71.76         64.95         3.43 o                         
  -8  -1  11         40.43         38.76         2.77 o                         
  -7  -1  11          0.02          0.83         1.47 o                         
  -6  -1  11          9.48          9.15         1.78 o                         
  -5  -1  11         61.21         58.78         3.37 o                         
  -4  -1  11        114.37        122.14         4.66 o                         
  -3  -1  11         50.97         53.07         3.32 o                         
  -2  -1  11         94.44         99.52         8.86 o                         
  -1  -1  11        161.80        181.95        11.13 o                         
   0  -1  11         30.04         35.29         2.99 o                         
   1  -1  11          6.11          6.07         2.08 o                         
   2  -1  11          7.02          3.02         1.92 o                         
   3  -1  11         42.75         45.37         4.68 o                         
   4  -1  11         63.46         73.92         3.48 o                         
   5  -1  11          6.35         10.28         2.08 o                         
 -15   0  11         72.57         97.43         6.17 o                         
 -14   0  11         10.53          8.57         2.87 o                         
 -13   0  11          7.76          8.28         3.25 o                         
 -12   0  11         48.04         43.95         3.98 o                         
 -11   0  11         29.13         28.43         3.47 o                         
 -10   0  11        134.89        122.25         6.61 o                         
  -9   0  11         88.91         82.98         6.08 o                         
  -8   0  11          6.71          5.61         1.79 o                         
  -7   0  11        102.78         88.27         5.00 o                         
  -6   0  11         32.82         30.99         5.55 o                         
  -5   0  11        256.16        289.49        17.31 o                         
  -4   0  11        129.45        152.23         7.90 o                         
   0   0  11          3.32          3.44         3.06 o                         
   1   0  11          7.97          7.81         3.27 o                         
   2   0  11         18.82         24.59         4.21 o                         
   3   0  11         11.85         14.37         3.52 o                         
   4   0  11          9.76         11.71         3.15 o                         
   5   0  11         13.92         14.41         2.85 o                         
 -14   1  11         25.23         24.90         3.54 o                         
 -13   1  11          3.00          3.31         1.87 o                         
 -12   1  11          1.97          3.15         1.97 o                         
 -11   1  11         72.41         64.79         4.81 o                         
 -10   1  11          0.20         -2.16         2.71 o                         
  -9   1  11         71.95         61.68        16.80 o                         
  -8   1  11         40.54         34.30         3.46 o                         
  -7   1  11          0.03         -1.18         2.30 o                         
  -6   1  11          9.66         10.09         2.46 o                         
  -5   1  11         61.29         49.39        10.01 o                         
  -4   1  11        114.79        119.99        25.63 o                         
  -2   1  11         94.00         88.93        17.06 o                         
 -13   2  11         15.18         11.18         3.39 o                         
 -12   2  11         29.24         24.23         4.70 o                         
 -11   2  11         27.10         17.17         4.49 o                         
  -9   2  11          5.13          4.45         3.24 o                         
  -8   2  11         32.08         29.12         4.53 o                         
  -7   2  11         65.47         57.06         5.85 o                         
  -2   2  11        131.06        118.13         9.38 o                         
 -12   3  11          9.22          7.29         1.57 o                         
 -11   3  11         20.87         15.99         3.48 o                         
 -10   3  11         22.90         13.47         3.48 o                         
  -9   3  11         39.02         34.37         3.85 o                         
  -8   3  11         31.84         30.69         4.10 o                         
  -7   3  11          1.74         -1.43         2.72 o                         
  -8   4  11         25.76         15.83         2.57 o                         
  -7   4  11         13.83         12.53         2.28 o                         
  -6   4  11          6.49          6.29         2.12 o                         
  -5   4  11         51.32         64.69         4.52 o                         
 -11  -3  12         35.53         36.47         4.60 o                         
 -10  -3  12         36.97         38.23         4.26 o                         
  -9  -3  12         40.06         42.41         4.58 o                         
  -8  -3  12        101.78        121.25        14.18 o                         
  -7  -3  12          7.87          3.66         1.49 o                         
  -6  -3  12         21.56         19.41         2.47 o                         
  -5  -3  12         41.37         48.19         3.29 o                         
  -4  -3  12          7.91          8.24         2.14 o                         
  -3  -3  12          4.84          5.17         1.42 o                         
  -2  -3  12         34.63         39.70         2.87 o                         
  -1  -3  12         46.61         62.83         4.90 o                         
   0  -3  12          4.17          5.66         1.78 o                         
   1  -3  12          8.23          9.09         1.52 o                         
 -14  -2  12         10.94          8.65         3.59 o                         
 -13  -2  12         11.49         12.43         1.74 o                         
 -12  -2  12          4.71          2.98         1.34 o                         
 -11  -2  12         32.22         22.40         2.39 o                         
 -10  -2  12         35.47         25.32         2.71 o                         
  -9  -2  12         12.98         12.61         1.90 o                         
  -8  -2  12         37.71         35.39         2.66 o                         
  -7  -2  12         24.04         25.53         2.45 o                         
  -6  -2  12          5.52          5.28         1.74 o                         
  -5  -2  12         24.64         29.41         3.50 o                         
  -4  -2  12         22.07         26.35         2.61 o                         
  -3  -2  12         46.85         57.14         3.41 o                         
  -2  -2  12         25.05         30.17         3.06 o                         
  -1  -2  12          3.24          3.23         2.64 o                         
   0  -2  12         12.00         14.49         3.18 o                         
   1  -2  12         27.64         36.20         3.11 o                         
   2  -2  12          1.45          1.04         1.91 o                         
   3  -2  12          0.89         -0.18         1.51 o                         
 -15  -1  12         11.31          9.93         1.61 o                         
 -14  -1  12          8.06          7.75         1.55 o                         
 -13  -1  12         17.25         15.13         2.16 o                         
 -12  -1  12        148.94        110.47        10.19 o                         
 -11  -1  12         29.04         21.67         4.65 o                         
 -10  -1  12        101.61         99.24         5.55 o                         
  -9  -1  12         59.51         58.00         3.24 o                         
  -8  -1  12         73.75         87.27         3.93 o                         
  -7  -1  12        126.36        136.73         7.09 o                         
  -6  -1  12          9.97         11.32         2.60 o                         
  -5  -1  12         92.92        109.97         4.44 o                         
  -4  -1  12         80.94         91.55         4.10 o                         
  -3  -1  12        398.95        482.75        14.45 o                         
  -2  -1  12        287.18        343.71        13.55 o                         
  -1  -1  12         10.78         12.67         3.34 o                         
   0  -1  12          7.94         10.48         2.10 o                         
   1  -1  12         46.27         56.16         3.35 o                         
   2  -1  12          8.20         12.35         1.99 o                         
   3  -1  12          4.73          5.29         1.50 o                         
   4  -1  12          5.84          7.49         2.02 o                         
 -15   0  12         21.58         21.41         3.07 o                         
 -14   0  12          3.00          3.94         2.40 o                         
 -13   0  12         19.81         16.39         3.55 o                         
 -12   0  12         11.44          9.28         2.38 o                         
 -11   0  12         13.20         11.94         2.65 o                         
 -10   0  12         16.60         11.60         2.74 o                         
  -9   0  12          4.06          2.41         1.67 o                         
  -8   0  12        187.82        179.23         6.84 o                         
  -7   0  12          1.21         -1.90         1.97 o                         
  -6   0  12          2.66          0.88         1.54 o                         
  -5   0  12          4.79          2.59         1.54 o                         
  -4   0  12        238.27        253.49         6.72 o                         
  -3   0  12        290.21        318.51        10.49 o                         
  -2   0  12         78.00         84.52         5.79 o                         
  -1   0  12         39.74         49.57         4.67 o                         
 -14   1  12          8.00          8.13         2.20 o                         
 -13   1  12         17.09         15.15         2.37 o                         
 -12   1  12        149.57        144.88         6.56 o                         
 -11   1  12         28.93         26.53         3.28 o                         
 -10   1  12        101.25         87.80         7.84 o                         
  -9   1  12         59.21         53.83         6.40 o                         
  -8   1  12         73.67         75.73         4.98 o                         
  -7   1  12        125.97        125.71        12.25 o                         
  -6   1  12         10.09         10.78         2.69 o                         
  -5   1  12         91.88        104.24         5.63 o                         
  -4   1  12         81.26         89.38         5.21 o                         
  -3   1  12        399.13        490.83        19.67 o                         
 -13   2  12         11.63         12.18         3.27 o                         
 -12   2  12          4.53          2.19         2.86 o                         
 -11   2  12         32.52         28.22         5.10 o                         
  -9   2  12         12.77         11.99         3.59 o                         
  -8   2  12         37.99         35.44         4.73 o                         
  -7   2  12         24.32         23.38         4.23 o                         
  -6   2  12          5.65          6.79         3.38 o                         
  -4   2  12         21.83         14.73         4.06 o                         
  -3   2  12         46.59         38.71         5.49 o                         
  -2   2  12         24.90         18.87         4.32 o                         
  -1   2  12          3.23          2.26         2.84 o                         
   0   2  12         12.11         10.13         3.25 o                         
   2   2  12          1.39          2.74         2.24 o                         
   3   2  12          0.79         -1.88         1.88 o                         
 -11   3  12         35.51         29.49         3.88 o                         
 -10   3  12         36.55         25.62         4.12 o                         
  -9   3  12         40.48         35.81         3.82 o                         
  -8   3  12        102.54        124.30         6.87 o                         
  -7   3  12          7.67          6.35         2.91 o                         
  -6   3  12         21.85         17.97         3.64 o                         
 -10  -3  13         14.34         15.63         2.41 o                         
  -9  -3  13         12.54         11.21         2.70 o                         
  -8  -3  13         10.80         10.23         2.66 o                         
  -7  -3  13         26.30         30.96         6.72 o                         
  -6  -3  13          7.16          8.71         2.38 o                         
  -5  -3  13          0.80          1.33         1.10 o                         
  -4  -3  13         11.82         10.93         2.32 o                         
  -3  -3  13         11.72         11.19         1.88 o                         
  -2  -3  13          0.22          0.84         0.93 o                         
  -1  -3  13         10.78         10.22         1.85 o                         
 -13  -2  13          5.92          5.74         1.25 o                         
 -12  -2  13         28.86         26.54         1.95 o                         
 -11  -2  13          4.87          4.52         1.45 o                         
 -10  -2  13         36.21         41.10         4.39 o                         
  -9  -2  13         47.17         41.61         4.00 o                         
  -8  -2  13         10.05         11.45         1.78 o                         
  -7  -2  13          9.07          8.56         1.71 o                         
  -6  -2  13          2.90          0.79         1.43 o                         
  -5  -2  13         44.79         49.58         3.51 o                         
  -4  -2  13         29.81         36.30         2.66 o                         
  -3  -2  13         97.37        128.11         5.71 o                         
  -2  -2  13         20.40         28.86         2.77 o                         
  -1  -2  13         10.66         13.10         2.15 o                         
   0  -2  13          0.27         -0.64         1.42 o                         
   1  -2  13          0.88          0.42         1.21 o                         
 -14  -1  13          2.21          0.38         0.87 o                         
 -13  -1  13         31.07         23.59         6.10 o                         
 -12  -1  13          4.73          4.48         1.20 o                         
 -11  -1  13          1.24         -0.29         1.55 o                         
 -10  -1  13         13.12         14.14         2.40 o                         
  -9  -1  13         31.87         33.59         2.51 o                         
  -8  -1  13         13.55         13.49         1.99 o                         
  -7  -1  13         10.46         10.92         1.92 o                         
  -6  -1  13         43.44         46.30         3.00 o                         
  -5  -1  13          3.63          3.69         1.75 o                         
  -4  -1  13         19.28         17.92         2.19 o                         
  -3  -1  13         22.57         23.55         2.38 o                         
  -2  -1  13         30.03         31.05         2.91 o                         
  -1  -1  13          3.05          3.67         1.53 o                         
   0  -1  13         10.69         12.20         2.39 o                         
   1  -1  13          1.56          1.07         2.08 o                         
   2  -1  13          1.08          2.69         1.55 o                         
 -14   0  13          9.53          6.29         2.30 o                         
 -13   0  13         23.73         19.47         3.54 o                         
 -12   0  13         16.83         13.80         2.41 o                         
 -11   0  13          5.81          4.10         1.91 o                         
 -10   0  13         44.05         35.61         5.39 o                         
  -9   0  13         89.49         84.52         4.50 o                         
  -8   0  13        124.05        118.16        10.11 o                         
  -7   0  13         92.02        100.25         4.85 o                         
  -6   0  13         14.33         15.97         2.66 o                         
  -5   0  13          6.59          6.19         2.12 o                         
  -4   0  13         32.19         34.81         5.57 o                         
  -3   0  13         80.04         92.06        13.90 o                         
  -2   0  13          0.03          0.56         2.26 o                         
  -1   0  13          1.47          4.71         2.49 o                         
   0   0  13         42.15         52.44         4.34 o                         
   1   0  13         10.32         10.47         2.47 o                         
   2   0  13         45.03         59.57         4.03 o                         
   3   0  13          0.02         -1.37         1.53 o                         
 -14   1  13          2.26         -0.18         1.48 o                         
 -13   1  13         31.35         27.79         2.67 o                         
 -12   1  13          4.56          4.80         1.87 o                         
 -11   1  13          1.24          0.77         1.72 o                         
 -10   1  13         13.13          8.66         3.20 o                         
  -9   1  13         31.68         26.21         4.80 o                         
  -8   1  13         13.45         11.36         2.64 o                         
  -7   1  13         10.54          8.62         3.56 o                         
  -6   1  13         43.20         43.77         3.96 o                         
  -5   1  13          3.64          5.54         2.79 o                         
  -4   1  13         19.28         20.43         2.96 o                         
  -3   1  13         22.62         21.99         2.96 o                         
  -2   1  13         29.78         30.07         3.10 o                         
 -13   2  13          5.98          2.79         2.32 o                         
 -12   2  13         28.28         23.75         3.90 o                         
 -11   2  13          4.94          5.93         3.12 o                         
  -9   2  13         47.38         49.13         5.09 o                         
  -8   2  13         10.05          9.67         3.31 o                         
  -7   2  13          9.05          5.57         3.24 o                         
  -6   2  13          2.90          3.12         1.97 o                         
  -5   2  13         45.38         43.47         9.84 o                         
  -4   2  13         29.71         26.68         4.43 o                         
  -3   2  13         96.66         84.30         6.91 o                         
  -2   2  13         20.36         16.93         3.58 o                         
  -1   2  13         10.54          7.57         2.70 o                         
   0   2  13          0.26         -0.96         1.97 o                         
   1   2  13          0.90          0.75         1.75 o                         
 -10   3  13         14.25         11.93         2.88 o                         
  -8   3  13         10.92         14.76         2.88 o                         
  -7   3  13         26.24         28.60         3.70 o                         
  -6   3  13          7.14          4.84         2.49 o                         
  -5   3  13          0.82          0.94         2.43 o                         
  -4   3  13         11.62         10.28         2.75 o                         
  -1   3  13         10.97         12.14         2.28 o                         
  -8  -3  14          8.46          4.96         2.72 o                         
  -7  -3  14         14.54         14.60         4.04 o                         
  -6  -3  14          4.77          3.84         1.23 o                         
  -5  -3  14          4.97          8.55         1.37 o                         
 -12  -2  14          1.62          1.00         0.76 o                         
 -11  -2  14         41.91         39.48         2.87 o                         
 -10  -2  14         15.43         16.42         1.83 o                         
  -9  -2  14         15.52         18.74         2.66 o                         
  -8  -2  14          5.53          6.79         1.37 o                         
  -7  -2  14          7.18          8.88         1.52 o                         
  -6  -2  14         10.08         14.28         1.93 o                         
  -5  -2  14         27.75         34.00         3.40 o                         
  -4  -2  14          6.29          7.90         1.46 o                         
  -3  -2  14          0.69         -0.78         1.47 o                         
  -2  -2  14          0.48          0.04         1.32 o                         
  -1  -2  14          6.73          8.75         1.48 o                         
 -13  -1  14          3.71          2.99         1.08 o                         
 -12  -1  14         14.57         12.74         1.39 o                         
 -11  -1  14          9.38          6.52         1.65 o                         
 -10  -1  14         19.77         21.53         2.49 o                         
  -9  -1  14         58.62         58.88         4.74 o                         
  -8  -1  14         17.23         21.59         2.07 o                         
  -7  -1  14         40.58         52.13         2.89 o                         
  -6  -1  14          7.37         11.16         1.95 o                         
  -5  -1  14         23.50         31.79         3.24 o                         
  -4  -1  14          3.35          3.57         1.44 o                         
  -3  -1  14         21.17         25.38         2.29 o                         
  -2  -1  14         22.08         31.24         2.93 o                         
  -1  -1  14          2.88          2.74         1.67 o                         
   0  -1  14          0.40          1.80         1.49 o                         
   1  -1  14          4.65          5.10         1.41 o                         
 -14   0  14         15.08         13.48         2.47 o                         
 -13   0  14         14.62         13.15         2.89 o                         
 -12   0  14          4.00          1.54         2.28 o                         
 -11   0  14         15.91         11.54         3.29 o                         
 -10   0  14          6.31          5.52         3.03 o                         
  -9   0  14         25.90         24.16         4.84 o                         
  -8   0  14          6.41          2.69         3.00 o                         
  -7   0  14          1.73          1.45         3.27 o                         
  -6   0  14          0.38         -0.01         1.71 o                         
  -5   0  14         24.38         26.64         2.80 o                         
  -4   0  14          0.74          2.96         1.87 o                         
  -3   0  14          2.16          3.70         1.89 o                         
  -2   0  14         13.71         16.48         2.36 o                         
  -1   0  14          4.22          6.65         1.82 o                         
   0   0  14          0.43          0.08         2.90 o                         
   1   0  14          7.71         12.33         1.71 o                         
 -13   1  14          3.58          2.33         1.29 o                         
 -12   1  14         14.75         13.71         3.37 o                         
 -11   1  14          9.18          7.81         1.93 o                         
 -10   1  14         19.73         11.19         2.84 o                         
  -9   1  14         58.86         41.07         5.37 o                         
  -8   1  14         16.75         16.25         4.03 o                         
  -7   1  14         40.22         43.61         3.79 o                         
  -6   1  14          7.45          6.50         3.70 o                         
  -5   1  14         23.39         25.25         3.06 o                         
  -4   1  14          3.40          1.20         1.83 o                         
  -3   1  14         21.32         20.62         2.60 o                         
  -2   1  14         22.32         23.37         4.56 o                         
  -1   1  14          2.77          4.53         2.95 o                         
   0   1  14          0.44          1.87         2.61 o                         
   1   1  14          4.63          5.59         2.42 o                         
 -12   2  14          1.62          1.51         2.16 o                         
 -11   2  14         42.16         38.76         4.58 o                         
 -10   2  14         15.38         16.51         3.71 o                         
  -8   2  14          5.55          7.48         3.10 o                         
  -7   2  14          7.31          6.06         2.92 o                         
  -6   2  14          9.84          8.81         1.98 o                         
  -5   2  14         27.82         26.92         4.09 o                         
  -4   2  14          6.33          5.73         2.26 o                         
  -3   2  14          0.79          1.07         1.42 o                         
  -2   2  14          0.54         -0.59         1.34 o                         
  -7   3  14         14.37         13.39         2.59 o                         
  -6   3  14          4.76          6.73         2.30 o                         
  -5   3  14          5.14          8.09         2.27 o                         
 -10  -2  15         29.57         30.49         2.08 o                         
  -9  -2  15         20.39         17.23         1.74 o                         
  -8  -2  15          5.33          6.34         1.40 o                         
  -7  -2  15          1.35          2.15         1.37 o                         
  -6  -2  15          0.24          1.17         1.19 o                         
  -5  -2  15          2.69          2.03         1.23 o                         
  -4  -2  15          3.12          2.24         1.18 o                         
  -3  -2  15         14.20         18.29         5.34 o                         
 -12  -1  15          6.31          5.80         0.92 o                         
 -11  -1  15          1.03          0.01         1.17 o                         
 -10  -1  15         12.04         12.46         2.90 o                         
  -9  -1  15          6.11          6.66         1.61 o                         
  -8  -1  15         10.08         12.24         1.91 o                         
  -7  -1  15          3.56          4.10         1.27 o                         
  -6  -1  15          7.65          8.93         1.45 o                         
  -5  -1  15          1.45          1.41         1.11 o                         
  -4  -1  15         10.98         14.74         2.66 o                         
  -3  -1  15         36.81         55.14         3.24 o                         
  -2  -1  15          7.01          8.56         1.63 o                         
  -1  -1  15          2.96          5.36         1.37 o                         
 -13   0  15          0.20         -0.44         1.49 o                         
 -12   0  15          3.84          4.05         2.13 o                         
 -11   0  15          0.16         -1.80         2.07 o                         
 -10   0  15         28.46         25.79         4.19 o                         
  -9   0  15         19.66         20.36         4.19 o                         
  -8   0  15         29.31         30.48         5.23 o                         
  -7   0  15         10.56          8.50         3.91 o                         
  -6   0  15          8.80         10.40         3.98 o                         
  -5   0  15          4.15          2.72         3.20 o                         
  -4   0  15          0.03         -0.30         2.20 o                         
  -3   0  15         25.99         30.55         2.95 o                         
  -2   0  15          2.89          2.39         1.42 o                         
  -1   0  15         10.39         13.57         2.13 o                         
 -12   1  15          6.26          4.17         1.32 o                         
 -11   1  15          1.04         -0.20         1.25 o                         
 -10   1  15         11.95         11.65         2.35 o                         
  -9   1  15          5.99          4.43         2.41 o                         
  -8   1  15         10.28          7.85         2.96 o                         
  -7   1  15          3.65          3.86         2.79 o                         
  -6   1  15          7.65          7.90         3.13 o                         
  -5   1  15          1.49          1.62         2.63 o                         
  -4   1  15         11.03          8.27         3.12 o                         
  -3   1  15         36.64         43.52         5.12 o                         
  -2   1  15          7.22          4.05         2.62 o                         
  -1   1  15          3.05          3.75         2.22 o                         
 -10   2  15         29.59         28.69         3.63 o                         
  -7   2  15          1.42          4.63         2.32 o                         
  -6   2  15          0.24         -0.25         2.06 o                         
  -5   2  15          2.60          0.32         1.97 o                         
  -4   2  15          3.10          4.20         1.90 o                         
  -3   2  15         14.06         16.68         2.25 o                         
 -10  -1  16          7.53          6.24         1.29 o                         
  -9  -1  16          3.66          3.45         1.98 o                         
  -8  -1  16          0.51          0.69         1.87 o                         
  -7  -1  16          7.52          9.96         2.92 o                         
  -6  -1  16          2.39          2.89         1.41 o                         
  -5  -1  16          9.62         14.80         2.33 o                         
  -4  -1  16          4.89          5.90         1.33 o                         
 -11   0  16          3.04          1.61         1.66 o                         
 -10   0  16          6.71          3.95         2.11 o                         
  -9   0  16         10.14         10.57         2.88 o                         
  -8   0  16          0.01          0.73         2.29 o                         
  -7   0  16          2.10          3.59         2.53 o                         
  -6   0  16          2.69          4.42         2.58 o                         
  -5   0  16          9.05          8.51         2.89 o                         
  -4   0  16          0.45         -0.15         2.18 o                         
  -3   0  16          0.55          1.18         2.00 o                         
 -10   1  16          7.62          5.88         1.65 o                         
  -9   1  16          3.74          4.93         1.71 o                         
  -8   1  16          0.50          0.72         1.74 o                         
  -7   1  16          7.54          9.83         2.52 o                         
  -6   1  16          2.44          0.93         1.85 o                         
  -5   1  16          9.63         10.91         2.62 o                         
  -4   1  16          4.97          6.15         2.22 o                         
                                                                                
